# Supplementary material for: Prevalence and genetic basis of Mycobacterium tuberculosis resistance to pretomanid in China
Source: Ann Clin Microbiol Antimicrob. 2024 May 3;23:40. doi: 10.1186/s12941-024-00697-0 (PMC11069242; doi:10.1186/s12941-024-00697-0)
Supplement: Supplementary file 1 — Supplementary Material 1 [file 12941_2024_697_MOESM1_ESM.xlsx]

## Sheet: 总表
number	Collection year	Origin (province, municipality or autonomous region)	Drug resistance	lineage	sub-lineage	Pretomanid MIC mg/L	ddn	FRS,COV	fbiA	FRS,COV	fbiB	FRS,COV	fbiC	FRS,COV	fbiD	FRS,COV	fgd1	FRS,COV	MIC EMB MIC mg/L	MIC ETO MIC mg/L	MIC RIF MIC mg/L	MIC KAN MIC mg/L	MIC LFX MIC mg/L	MIC INH MIC mg/L	MIC MFX MIC mg/L	MIC AMK MIC mg/L	MIC BDQ MIC mg/L	MIC CFZ MIC mg/L	MIC DLM MIC mg/L	MIC LZD MIC mg/L
NTRL00001	2020	Xinjiang	MDR	lineage2	lineage2.2.2	0.25	[]	[]	[]	[]	[]	[]	[]	[]	[]	[]	Phe320Phe(ttt/ttc);'	1.0,221;	1	0.5	8	2	0.5	6.4	0.25	0.5	0.06	0.12	0.015	0.25
NTRL00002	2020	Xinjiang	other	lineage2	lineage2.2.1	0.25	[]	[]	[]	[]	[]	[]	[]	[]	[]	[]	Phe320Phe(ttt/ttc);'	1.0,186;	1	1	0.25	2	4	0.025	2	0.25	0.06	0.06	0.008	0.5
NTRL00003	2020	Xinjiang	RR-TB	lineage2	lineage2.2.1	0.25	[]	[]	[]	[]	[]	[]	[]	[]	[]	[]	Phe320Phe(ttt/ttc);'	1.0,189;	1	1	8	1	0.5	0.05	0.25	0.25	0.03	0.12	0.015	0.5
NTRL00004	2020	Xinjiang	HR-TB	lineage4	lineage4.5	0.25	[]	[]	[]	[]	[]	[]	[]	[]	[]	[]	[]	[]	4	8	0.25	4	0.5	0.8	0.25	1	0.06	0.25	0.03	0.5
NTRL00005	2020	Xinjiang	HR-TB	lineage4	lineage4.5	0.06	[]	[]	[]	[]	[]	[]	[]	[]	[]	[]	[]	[]	2	2	0.25	2	0.25	3.2	0.12	0.25	0.03	0.12	0.015	0.5
NTRL00006	2020	Xinjiang	HR-TB	lineage3	lineage3	0.125	[]	[]	[]	[]	[]	[]	[]	[]	[]	[]	Phe320Phe(ttt/ttc);'	1.0,223;	2	1	0.25	2	0.5	12.8	0.12	0.25	0.06	0.12	0.008	0.5
NTRL00007	2020	Xinjiang	HR-TB	lineage2	lineage2.2.1	0.25	[]	[]	[]	[]	[]	[]	[]	[]	[]	[]	Phe320Phe(ttt/ttc);'	1.0,184;	1	0.5	0.25	2	0.25	3.2	0.25	0.25	0.06	0.12	0.015	0.5
NTRL00008	2020	Xinjiang	pre-XDR	lineage4	lineage4.5	0.5	[]	[]	[]	[]	[]	[]	[]	[]	[]	[]	[]	[]	4	2	8	4	1	12.8	2	0.5	0.12	0.25	0.015	1
NTRL00009	2020	Xinjiang	HR-TB	lineage2	lineage2.2.1	0.25	[]	[]	[]	[]	[]	[]	[]	[]	[]	[]	Phe320Phe(ttt/ttc);'	1.0,190;	2	8	0.12	2	0.5	0.2	0.25	0.25	0.03	0.12	0.015	0.5
NTRL00010	2020	Xinjiang	other	lineage2	lineage2.2.1	0.25	[]	[]	[]	[]	[]	[]	[]	[]	[]	[]	Phe320Phe(ttt/ttc);'	1.0,128;	1	1	0.12	1	8	0.025	4	0.25	0.03	0.06	0.008	0.5
NTRL00011	2020	Xinjiang	RR-TB	lineage3	lineage3.1.3	0.125	[]	[]	[]	[]	[]	[]	[]	[]	[]	[]	Phe320Phe(ttt/ttc);'	1.0,194;	1	0.5	8	2	0.25	0.025	0.06	0.25	0.06	0.12	0.008	0.5
NTRL00012	2020	Xinjiang	HR-TB	lineage3	lineage3.1.3	0.06	[]	[]	[]	[]	[]	[]	[]	[]	[]	[]	Phe320Phe(ttt/ttc);'	1.0,241;	1	1	0.12	2	0.25	6.4	0.12	0.25	0.06	0.12	0.015	0.5
NTRL00013	2020	Xinjiang	HR-TB	lineage2	lineage2.2.1	0.25	[]	[]	[]	[]	[]	[]	[]	[]	[]	[]	Phe320Phe(ttt/ttc);'	1.0,226;	2	1	0.25	4	0.5	1.6	0.25	0.5	0.12	0.12	0.015	0.5
NTRL00014	2020	Xinjiang	MDR	lineage2	lineage2.2.1	0.25	[]	[]	[]	[]	[]	[]	[]	[]	[]	[]	Ile225Phe(ttt/ttc);Phe320Phe(ttt/ttc);'	1.0,239;	4	0.5	8	1	0.5	3.2	0.25	0.25	0.03	0.12	0.008	0.25
NTRL00015	2020	Xinjiang	HR-TB	lineage2	lineage2.2.1	0.25	[]	[]	[]	[]	[]	[]	[]	[]	[]	[]	Phe320Phe(ttt/ttc);'	0.9851,264;	2	0.5	0.12	2	0.25	3.2	0.12	0.5	0.06	0.12	0.015	0.5
NTRL00016	2020	Xinjiang	HR-TB	lineage2	lineage2.2	0.25	[]	[]	[]	[]	[]	[]	[]	[]	[]	[]	Phe320Phe(ttt/ttc);'	0.9845,254;	1	0.5	0.25	2	0.5	12.8	0.25	0.5	0.06	0.12	0.015	0.5
NTRL00017	2020	Xinjiang	HR-TB	lineage3	lineage3	0.125	[]	[]	[]	[]	[]	[]	[]	[]	[]	[]	Phe320Phe(ttt/ttc);'	1.0,226;	2	0.5	0.12	2	0.5	3.2	0.12	0.25	0.06	0.06	0.015	0.5
NTRL00018	2020	Xinjiang	HR-TB	lineage2	lineage2.2.1	0.25	[]	[]	[]	[]	[]	[]	[]	[]	[]	[]	Phe320Phe(ttt/ttc);'	1.0,182;	2	0.5	0.25	2	0.5	3.2	0.5	0.5	0.06	0.06	0.015	0.5
NTRL00019	2020	Xinjiang	MDR	lineage2	lineage2.2.2	0.125	[]	[]	[]	[]	[]	[]	[]	[]	[]	[]	Phe320Phe(ttt/ttc);'	1.0,191;	1	1	8	2	0.5	3.2	0.5	0.5	0.12	0.12	0.015	0.5
NTRL00020	2020	Xinjiang	HR-TB	lineage2	lineage2.2.1	0.25	[]	[]	[]	[]	[]	[]	[]	[]	[]	[]	Phe320Phe(ttt/ttc);'	0.9955,222;	1	1	0.25	2	0.5	3.2	0.25	0.5	0.06	0.06	0.015	0.5
NTRL00021	2020	Xinjiang	HR-TB	lineage2	lineage2.2.1	0.25	[]	[]	[]	[]	[]	[]	[]	[]	[]	[]	Phe320Phe(ttt/ttc);'	1.0,173;	1	8	0.12	2	0.5	0.2	0.25	0.25	0.06	0.12	0.008	0.5
NTRL00022	2020	Xinjiang	HR-TB	lineage2	lineage2.2.1	0.5	[]	[]	[]	[]	[]	[]	[]	[]	[]	[]	Phe320Phe(ttt/ttc);'	1.0,237;	2	1	0.25	2	0.25	1.6	0.25	0.5	0.03	0.06	0.015	0.5
NTRL00023	2020	Xinjiang	HR-TB	lineage2	lineage2.2.1	0.125	[]	[]	[]	[]	[]	[]	[]	[]	[]	[]	Phe320Phe(ttt/ttc);'	1.0,226;	2	1	0.12	1	0.5	3.2	0.25	0.25	0.03	0.12	0.015	0.5
NTRL00024	2020	Xinjiang	HR-TB	lineage4	lineage4.5	0.125	[]	[]	[]	[]	[]	[]	[]	[]	[]	[]	[]	[]	1	0.5	0.12	2	0.5	1.6	0.12	0.25	0.06	0.12	0.008	0.5
NTRL00025	2020	Xinjiang	sensitive	lineage4	lineage4.5	>16	281_del_21_CAACCCCAAGGTTCAGGTACAG_C;'	1.0,164	[]	[]	[]	[]	[]	[]	[]	[]	[]	[]	2	1	0.25	4	0.5	0.05	0.5	0.5	0.06	0.12	0.5	0.5
NTRL00026	2020	Xinjiang	HR-TB	lineage3	lineage3	0.125	[]	[]	[]	[]	[]	[]	Thr455Ala(act/gct);'	1.0,150;	[]	[]	Phe320Phe(ttt/ttc);'	1.0,244;	2	1	0.25	1	0.25	6.4	0.06	0.25	0.06	0.06	0.008	0.25
NTRL00027	2020	Xinjiang	HR-TB	lineage4	lineage4.5	0.125	[]	[]	[]	[]	[]	[]	[]	[]	[]	[]	[]	[]	1	8	0.12	4	0.5	0.2	0.12	1	0.06	0.25	0.015	0.5
NTRL00028	2020	Xinjiang	HR-TB	lineage3	lineage3	0.125	[]	[]	[]	[]	[]	[]	[]	[]	[]	[]	Phe320Phe(ttt/ttc);'	1.0,264;	1	8	0.25	2	0.5	0.4	0.25	0.5	0.06	0.12	0.03	1
NTRL00029	2020	Xinjiang	HR-TB	lineage2	lineage2.2.1	0.125	[]	[]	[]	[]	[]	[]	[]	[]	[]	[]	Phe320Phe(ttt/ttc);'	1.0,228;	1	0.5	0.25	1	0.5	12.8	0.25	0.25	0.03	0.12	0.015	0.5
NTRL00030	2020	Xinjiang	HR-TB	lineage2	lineage2.2.1	2	[]	[]	[]	[]	[]	[]	[]	[]	[]	[]	Phe320Phe(ttt/ttc);'	1.0,260;	2	1	0.25	1	0.25	3.2	0.12	0.25	0.06	0.06	0.015	0.5
NTRL00031	2020	Xinjiang	MDR	lineage2	lineage2.2.1	0.25	[]	[]	[]	[]	[]	[]	[]	[]	[]	[]	Phe320Phe(ttt/ttc);'	1.0,245;	2	1	4	2	1	3.2	0.5	0.25	0.06	0.12	0.015	0.5
NTRL00032	2020	Xinjiang	sensitive	lineage2	lineage2.2.1	>16	[]	[]	[]	[]	[]	[]	[]	[]	[]	[]	Phe320Phe(ttt/ttc);'	1.0,230;	1	1	0.25	2	0.25	0.05	0.12	0.25	0.06	0.06	0.015	0.25
NTRL00033	2020	Xinjiang	MDR	lineage2	lineage2.2.1	0.25	[]	[]	[]	[]	[]	[]	[]	[]	[]	[]	Phe320Phe(ttt/ttc);'	1.0,250;	8	1	8	1	0.5	3.2	0.25	0.25	0.03	0.12	0.03	0.5
NTRL00034	2020	Xinjiang	HR-TB	lineage4	lineage4.5	>16	281_del_21_CAACCCCAAGGTTCAGGTACAG_C	0.994,177	[]	[]	[]	[]	[]	[]	[]	[]	[]	[]	2	8	0.25	4	0.5	0.4	0.5	0.5	0.06	0.12	0.5	1
NTRL00035	2020	Xinjiang	HR-TB	lineage4	lineage4.5	0.125	[]	[]	[]	[]	[]	[]	[]	[]	[]	[]	[]	[]	2	1	0.25	2	0.25	1.6	0.25	0.25	0.06	0.12	0.015	0.5
NTRL00036	2020	Xinjiang	RR-TB	lineage2	lineage2.2.1	0.25	[]	[]	[]	[]	[]	[]	[]	[]	[]	[]	Phe320Phe(ttt/ttc);'	1.0,277;	2	1	8	2	0.5	0.1	0.5	0.5	0.06	0.12	0.03	0.5
NTRL00037	2013	Beijing	MDR	lineage2	lineage2.2.1	0.25	[]	[]	[]	[]	[]	[]	[]	[]	[]	[]	Phe320Phe(ttt/ttc);'	1.0,152;	8	0.6	16	1.2	0.5	2	0.12	0.25	0	0	0	0
NTRL00038	2013	Tianjin	sensitive	lineage2	lineage2.2.1	0.25	[]	[]	[]	[]	[]	[]	[]	[]	[]	[]	Phe320Phe(ttt/ttc);'	0.996,252;	1	1	0.06	2	0.5	0.05	0.25	0.25	0.06	0.25	0.015	0.5
NTRL00039	2013	Tianjin	sensitive	lineage2	lineage2.2.1	0.25	[]	[]	[]	[]	[]	[]	[]	[]	[]	[]	Phe320Phe(ttt/ttc);'	1.0,259;	1	1	0.06	2	0.5	0.05	0.25	0.25	0.03	0.25	0.015	0.5
NTRL00040	2013	Tianjin	sensitive	lineage2	lineage2.2.1	0.25	[]	[]	[]	[]	[]	[]	[]	[]	[]	[]	Phe320Phe(ttt/ttc);'	0.9953,214;	1	1	0.25	2	0.25	0.05	0.25	0.25	0.06	0.25	0.015	0.5
NTRL00041	2013	Tianjin	sensitive	lineage2	lineage2.2.1	0.25	[]	[]	[]	[]	[]	[]	[]	[]	[]	[]	Phe320Phe(ttt/ttc);'	1.0,336;	1	2	0.12	2	0.25	0.05	0.12	0.25	0.03	0.25	0.015	0.5
NTRL00042	2013	Tianjin	sensitive	lineage2	lineage2.2.1	0.125	[]	[]	[]	[]	[]	[]	[]	[]	[]	[]	Phe320Phe(ttt/ttc);'	0.9958,239;	1	1	0.12	2	0.5	0.05	0.25	0.25	2	0.25	0.015	0.5
NTRL00043	2013	Tianjin	sensitive	lineage2	lineage2.2.1	0.25	[]	[]	[]	[]	[]	[]	[]	[]	[]	[]	Phe320Phe(ttt/ttc);'	1.0,226;	1	1	0.25	2	0.5	0.05	0.25	0.5	0.06	0.5	0.015	1
NTRL00044	2013	Tianjin	sensitive	lineage2	lineage2.2.1	0.25	[]	[]	[]	[]	[]	[]	[]	[]	[]	[]	Phe320Phe(ttt/ttc);'	1.0,177;	2	2	0.06	2	0.5	0.025	0.25	0.5	0.06	0.25	0.015	0.5
NTRL00045	2013	Tianjin	sensitive	lineage2	lineage2.2.1	0.06	[]	[]	[]	[]	[]	[]	[]	[]	[]	[]	Phe320Phe(ttt/ttc);'	0.9939,164;	2	1	0.5	2	0.5	0.05	0.25	0.25	0.03	0.5	0.03	0.5
NTRL00046	2013	Tianjin	sensitive	lineage2	lineage2.2.1	0.25	[]	[]	[]	[]	[]	[]	[]	[]	[]	[]	Phe320Phe(ttt/ttc);'	1.0,166;	1	1	0.12	2	0.5	0.05	0.25	0.25	0.03	0.25	0.015	0.5
NTRL00047	2013	Tianjin	sensitive	lineage2	lineage2.2.1	0.25	[]	[]	[]	[]	[]	[]	[]	[]	[]	[]	Phe320Phe(ttt/ttc);'	1.0,279;	1	1	0.12	2	0.25	0.05	0.25	0.25	0.06	0.25	0.015	0.5
NTRL00048	2013	Tianjin	sensitive	lineage2	lineage2.2.1	0.25	[]	[]	[]	[]	[]	[]	[]	[]	Gly8Asp(ggc/gac);'	0.9861,142;	Gln258Gln(cag/caa);Phe320Phe(ttt/ttc);'	0.979,140;1.0,168;	1	0.5	0.12	2	0.5	0.025	0.25	0.25	0.06	0.25	0.015	0.5
NTRL00049	2013	Tianjin	sensitive	lineage2	lineage2.2.1	0.25	[]	[]	[]	[]	[]	[]	[]	[]	[]	[]	Phe320Phe(ttt/ttc);'	0.9958,237;	1	1	0.12	2	0.5	0.05	0.25	0.25	0.015	0.25	0.015	0.5
NTRL00050	2013	Tianjin	sensitive	lineage2	lineage2.2.1.1	0.25	[]	[]	[]	[]	[]	[]	[]	[]	[]	[]	Phe320Phe(ttt/ttc);'	1.0,210;	1	1	0.12	2	0.5	0.05	0.25	0.25	0.03	0.25	0.015	0.5
NTRL00051	2013	Tianjin	sensitive	lineage2	lineage2.2.1	0.25	[]	[]	[]	[]	[]	[]	[]	[]	[]	[]	Phe320Phe(ttt/ttc);'	0.9938,160;	1	1	0.25	2	0.25	0.05	0.12	0.25	0.03	0.25	0.03	0.5
NTRL00052	2013	Tianjin	sensitive	lineage2	lineage2.2.1	0.25	[]	[]	[]	[]	[]	[]	[]	[]	[]	[]	Phe320Phe(ttt/ttc);'	1.0,185;	2	1	0.12	2	0.5	0.05	0.25	0.5	0.12	0.25	0.015	0.5
NTRL00053	2013	Tianjin	sensitive	lineage2	lineage2.2.1	0.25	[]	[]	[]	[]	[]	[]	[]	[]	[]	[]	Phe320Phe(ttt/ttc);'	1.0,202;	1	1	0.12	2	0.5	0.05	0.25	1	0.03	0.12	0.015	0.5
NTRL00054	2013	Tianjin	sensitive	lineage2	lineage2.2.1	0.125	[]	[]	[]	[]	[]	[]	[]	[]	[]	[]	Phe320Phe(ttt/ttc);'	1.0,197;	2	2	0.12	2	0.5	0.05	0.5	0.5	0.03	0.25	0.015	0.5
NTRL00055	2013	Tianjin	sensitive	lineage2	lineage2.2.1.1	0.25	[]	[]	[]	[]	[]	[]	[]	[]	[]	[]	Phe320Phe(ttt/ttc);'	0.9949,195;	2	2	0.12	2	0.5	0.05	0.5	0.25	0.06	0.25	0.03	0.5
NTRL00056	2013	Tianjin	sensitive	lineage2	lineage2.2.1	0.25	[]	[]	[]	[]	[]	[]	Ala620Thr(gcc/acc);'	1.0,195;	[]	[]	Phe320Phe(ttt/ttc);'	1.0,203;	2	2	0.12	2	0.5	0.05	0.25	0.5	0.06	0.25	0.015	0.5
NTRL00057	2013	Tianjin	sensitive	lineage2	lineage2.2.1	0.25	[]	[]	[]	[]	[]	[]	[]	[]	[]	[]	Phe320Phe(ttt/ttc);'	1.0,210;	2	0.5	0.06	2	0.5	0.05	0.25	0.5	0.06	0.25	0.015	0.5
NTRL00058	2013	Tianjin	sensitive	lineage2	lineage2.2.1	0.25	[]	[]	[]	[]	[]	[]	[]	[]	[]	[]	Phe320Phe(ttt/ttc);'	0.9936,155;	1	0.5	0.06	2	0.5	0.025	0.25	0.5	0.03	0.25	0.015	0.5
NTRL00059	2013	Tianjin	sensitive	lineage2	lineage2.2.1	0.25	[]	[]	[]	[]	[]	[]	[]	[]	[]	[]	Phe320Phe(ttt/ttc);'	1.0,177;	1	1	0.12	2	0.5	0.05	0.25	0.25	0.03	0.25	0.015	0.5
NTRL00060	2013	Tianjin	sensitive	lineage2	lineage2.2.1	0.25	[]	[]	[]	[]	[]	[]	[]	[]	[]	[]	Phe320Phe(ttt/ttc);'	1.0,122;	1	2	0.12	2	0.5	0.05	0.25	0.5	0.06	0.25	0.015	0.5
NTRL00061	2013	Tianjin	RR-TB	lineage2	lineage2.2.1	0.125	[]	[]	Arg175His(cgc/cac);'	1.0,181;	[]	[]	[]	[]	[]	[]	Phe320Phe(ttt/ttc);'	1.0,170;	2	1	4	2	0.5	0.05	0.5	0.5	0.06	0.25	0.015	0.5
NTRL00062	2013	Tianjin	sensitive	lineage2	lineage2.2.1	0.25	[]	[]	[]	[]	[]	[]	[]	[]	[]	[]	Phe320Phe(ttt/ttc);'	1.0,187;	1	2	0.25	2	0.25	0.05	0.12	0.25	0.06	0.25	0.015	0.25
NTRL00063	2013	Tianjin	sensitive	lineage2	lineage2.2.1	0.25	[]	[]	[]	[]	[]	[]	[]	[]	[]	[]	Phe320Phe(ttt/ttc);'	1.0,191;	2	0.5	0.12	2	0.25	0.025	0.25	0.25	0.03	0.12	0.015	0.5
NTRL00064	2013	Tianjin	sensitive	lineage2	lineage2.2.1	0.25	[]	[]	[]	[]	[]	[]	[]	[]	[]	[]	Phe320Phe(ttt/ttc);'	1.0,137;	1	4	0.25	2	0.25	0.05	0.25	0.25	0.06	0.5	0.015	0.5
NTRL00065	2013	Tianjin	sensitive	lineage2	lineage2.2.1	0.25	[]	[]	[]	[]	[]	[]	Thr95Ala(acc/gcc);'	1.0,223;	[]	[]	Phe320Phe(ttt/ttc);'	1.0,242;	1	1	0.06	2	0.25	0.05	0.25	0.25	0.06	0.12	0.015	0.5
NTRL00066	2013	Tianjin	sensitive	lineage2	lineage2.2.1	0.25	[]	[]	[]	[]	[]	[]	[]	[]	[]	[]	Phe320Phe(ttt/ttc);'	1.0,180;	1	1	0.06	2	0.5	0.05	0.25	0.5	0.03	0.25	0.015	0.5
NTRL00067	2013	Tianjin	sensitive	lineage2	lineage2.2.1	0.125	[]	[]	[]	[]	[]	[]	[]	[]	[]	[]	Phe320Phe(ttt/ttc);'	1.0,207;	1	2	0.12	2	0.25	0.05	0.25	0.25	0.03	0.12	0.03	0.5
NTRL00068	2013	Tianjin	sensitive	lineage2	lineage2.2.2	0.25	[]	[]	[]	[]	[]	[]	[]	[]	[]	[]	Phe320Phe(ttt/ttc);'	1.0,178;	2	2	0.25	2	0.5	0.05	0.25	0.5	0.12	0.5	0.015	0.5
NTRL00069	2013	Tianjin	sensitive	lineage2	lineage2.2.1	0.25	[]	[]	[]	[]	[]	[]	[]	[]	[]	[]	Phe320Phe(ttt/ttc);'	1.0,182;	2	1	0.12	2	0.5	0.025	0.25	0.25	0.06	0.5	0.015	0.5
NTRL00070	2013	Hebei	sensitive	lineage2	lineage2.2.1	0.25	[]	[]	Leu113Leu(ctg/ttg);'	1.0,204;	[]	[]	[]	[]	[]	[]	Phe320Phe(ttt/ttc);'	1.0,233;	2	4	0.12	2	0.5	0.05	0.25	1	0.06	0.5	0.03	0.5
NTRL00071	2013	Hebei	sensitive	lineage2	lineage2.2.1	0.25	[]	[]	[]	[]	[]	[]	[]	[]	[]	[]	Phe320Phe(ttt/ttc);'	1.0,129;	1	2	0.25	2	0.5	0.05	0.12	1	0.12	0.5	0.015	0.5
NTRL00072	2013	Hebei	sensitive	lineage2	lineage2.2.1	0.25	[]	[]	[]	[]	[]	[]	[]	[]	[]	[]	Phe320Phe(ttt/ttc);'	1.0,216;	2	4	0.12	2	0.25	0.05	0.12	1	0.03	0.06	0.015	0.5
NTRL00073	2013	Hebei	sensitive	lineage2	lineage2.2.1	0.25	[]	[]	[]	[]	[]	[]	[]	[]	[]	[]	Phe320Phe(ttt/ttc);'	1.0,251;	1	4	0.12	2	0.25	0.05	0.25	0.5	0.06	0.25	0.03	0.5
NTRL00074	2013	Hebei	sensitive	lineage2	lineage2.2.1.1	0.25	[]	[]	[]	[]	[]	[]	[]	[]	[]	[]	Phe320Phe(ttt/ttc);'	1.0,250;	1	4	0.25	2	0.25	0.05	0.12	1	0.03	0.25	0.06	0.5
NTRL00075	2013	Hebei	sensitive	lineage2	lineage2.2.1	0.25	[]	[]	Leu113Leu(ctg/ttg);'	0.9862,143;	[]	[]	[]	[]	[]	[]	Phe320Phe(ttt/ttc);'	0.9934,150;	2	4	0.25	2	0.25	0.05	0.25	1	0.06	0.25	0.015	0.5
NTRL00076	2013	Hebei	sensitive	lineage2	lineage2.2.1	0.25	[]	[]	[]	[]	[]	[]	[]	[]	[]	[]	Phe320Phe(ttt/ttc);'	1.0,107;	1	4	0.12	2	0.25	0.05	0.25	0.5	0.06	0.25	0.015	0.5
NTRL00077	2013	Hebei	sensitive	lineage2	lineage2.2.1	0.25	[]	[]	[]	[]	[]	[]	[]	[]	[]	[]	Pro43Ser(cct/tct);Phe320Phe(ttt/ttc);'	0.9917,119;1.0,119;	2	4	0.12	2	0.25	0.05	0.12	1	0.06	0.25	0.015	0.5
NTRL00078	2013	Hebei	sensitive	lineage2	lineage2.2.1	0.25	[]	[]	[]	[]	[]	[]	[]	[]	[]	[]	Phe320Phe(ttt/ttc);'	1.0,105;	1	4	0.25	2	0.25	0.05	0.25	1	0.06	0.25	0.015	0.5
NTRL00079	2013	Hebei	sensitive	lineage2	lineage2.2.1	0.25	[]	[]	[]	[]	[]	[]	[]	[]	[]	[]	Phe320Phe(ttt/ttc);'	1.0,200;	2	4	0.25	2	0.25	0.05	0.25	0.5	0.06	0.12	0.015	0.25
NTRL00080	2013	Hebei	sensitive	lineage2	lineage2.2.1.2	0.25	[]	[]	[]	[]	[]	[]	Gly80Asp(ggc/gac);'	1.0,277;	[]	[]	Phe320Phe(ttt/ttc);'	1.0,216;	1	4	0.12	2	0.25	0.05	0.12	0.5	0.06	0.25	0.015	0.25
NTRL00081	2013	Hebei	sensitive	lineage4	lineage4.3.3	0.125	[]	[]	[]	[]	[]	[]	[]	[]	[]	[]	[]	[]	1	4	0.12	2	0.5	0.05	0.25	1	0.06	0.25	0.06	0.5
NTRL00082	2013	Hebei	sensitive	lineage2	lineage2.2.1	0.25	[]	[]	[]	[]	[]	[]	[]	[]	[]	[]	Phe320Phe(ttt/ttc);'	1.0,111;	2	4	0.12	2	0.25	0.05	0.12	0.5	0.03	0.12	0.015	0.5
NTRL00083	2013	Hebei	sensitive	lineage2	lineage2.2.1	0.25	[]	[]	[]	[]	[]	[]	[]	[]	[]	[]	Phe320Phe(ttt/ttc);'	1.0,119;	2	4	0.12	2	0.5	0.05	0.25	1	0.06	0.25	0.015	0.25
NTRL00084	2013	Hebei	sensitive	lineage2	lineage2.2.1	0.125	[]	[]	[]	[]	[]	[]	[]	[]	[]	[]	Phe320Phe(ttt/ttc);'	1.0,113;	1	4	0.12	2	0.25	0.05	0.12	1	0.06	0.25	0.015	0.5
NTRL00085	2013	Hebei	sensitive	lineage2	lineage2.2.1	0.25	[]	[]	[]	[]	[]	[]	[]	[]	[]	[]	Phe320Phe(ttt/ttc);'	1.0,179;	2	4	0.12	2	0.5	0.05	0.5	1	0.06	0.25	0.015	0.5
NTRL00086	2013	Hebei	sensitive	lineage2	lineage2.2.1	0.25	[]	[]	[]	[]	[]	[]	[]	[]	[]	[]	Phe320Phe(ttt/ttc);'	1.0,230;	2	4	0.12	2	0.25	0.05	0.12	1	0.06	0.25	0.015	0.5
NTRL00087	2013	Hebei	sensitive	lineage2	lineage2.2.1	0.25	[]	[]	[]	[]	[]	[]	[]	[]	[]	[]	Phe320Phe(ttt/ttc);'	1.0,205;	1	1	0.25	2	0.5	0.05	0.25	1	0.06	0.5	0.015	0.5
NTRL00088	2013	Hebei	sensitive	lineage2	lineage2.2.1	0.25	[]	[]	[]	[]	[]	[]	[]	[]	[]	[]	Phe320Phe(ttt/ttc);'	1.0,217;	1	4	0.12	2	0.25	0.05	0.12	1	0.06	1	0.015	0.5
NTRL00089	2013	Hebei	sensitive	lineage4	lineage4.5	0.125	[]	[]	[]	[]	[]	[]	[]	[]	Gln121His(cag/cac);'	1.0,219;	[]	[]	1	4	0.25	2	0.5	0.05	0.25	1	0.06	0.5	0.015	0.5
NTRL00090	2013	Hebei	sensitive	lineage4	lineage4.4.2	0.125	[]	[]	[]	[]	[]	[]	[]	[]	[]	[]	[]	[]	1	4	0.5	2	0.5	0.05	0.25	1	0.06	0.5	0.03	0.5
NTRL00091	2013	Hebei	sensitive	lineage2	lineage2.2.1.2	0.25	[]	[]	[]	[]	[]	[]	[]	[]	[]	[]	Phe320Phe(ttt/ttc);'	1.0,232;	1	4	0.12	2	0.25	0.05	0.12	1	0.06	0.12	0.015	0.5
NTRL00092	2013	Hebei	sensitive	lineage2	lineage2.2.1.2	0.25	[]	[]	[]	[]	[]	[]	[]	[]	[]	[]	Phe320Phe(ttt/ttc);'	1.0,192;	1	4	0.12	2	0.25	0.05	0.12	0.5	0.06	0.25	0.015	0.5
NTRL00093	2013	Hebei	sensitive	lineage2	lineage2.2.1.2	0.5	[]	[]	[]	[]	[]	[]	[]	[]	[]	[]	Phe320Phe(ttt/ttc);'	1.0,199;	1	4	0.12	2	0.25	0.05	0.25	1	0.06	0.25	0.015	0.5
NTRL00094	2013	Hebei	sensitive	lineage4	lineage4.5	0.125	[]	[]	[]	[]	[]	[]	[]	[]	[]	[]	[]	[]	1	4	0.25	2	0.25	0.05	0.25	1	0.06	0.25	0.03	0.25
NTRL00095	2013	Hebei	sensitive	lineage2	lineage2.2.1	0.25	[]	[]	[]	[]	[]	[]	[]	[]	[]	[]	Phe320Phe(ttt/ttc);'	0.9936,155;	1	4	0.12	2	0.5	0.05	0.12	0.5	0.06	0.12	0.015	0.5
NTRL00096	2013	Hebei	sensitive	lineage2	lineage2.2.1	0.5	[]	[]	[]	[]	[]	[]	[]	[]	[]	[]	Phe320Phe(ttt/ttc);'	1.0,201;	1	2	0.12	2	0.25	0.05	0.12	0.5	0.06	0.12	0.015	0.5
NTRL00097	2013	Hebei	sensitive	lineage4	lineage4.5	0.125	[]	[]	[]	[]	[]	[]	[]	[]	[]	[]	[]	[]	1	4	0.12	2	0.25	0.05	0.25	1	0.06	0.25	0.015	0.25
NTRL00098	2013	Hebei	sensitive	lineage2	lineage2.2.1	0.25	[]	[]	[]	[]	[]	[]	[]	[]	[]	[]	Phe320Phe(ttt/ttc);'	1.0,208;	1	2	0.25	2	0.25	0.05	0.25	0.5	0.06	0.25	0.015	0.5
NTRL00099	2013	Hebei	sensitive	lineage2	lineage2.2.1	0.25	[]	[]	[]	[]	[]	[]	[]	[]	[]	[]	Phe320Phe(ttt/ttc);'	1.0,76;	1	4	0.12	2	0.25	0.05	0.12	0.5	0.06	0.12	0.015	0.5
NTRL00100	2013	Hebei	sensitive	lineage4	lineage4.4.2	0.25	[]	[]	[]	[]	[]	[]	Leu753Leu(ctg/ttg);'	0.964,133;	[]	[]	Phe320Phe(ttt/ttc);'	0.925,111;	1	4	0.12	2	0.25	0.05	0.12	0.5	0.06	0.12	0.015	0.5
NTRL00101	2013	Hebei	sensitive	lineage4	lineage4.5	0.25	[]	[]	Gly248Arg(ggc/cgc);'	0.9887,175;	[]	[]	[]	[]	[]	[]	[]	[]	1	2	0.25	2	0.12	0.05	0.06	1	0.06	0.25	0.015	0.5
NTRL00102	2013	Hebei	sensitive	lineage4	lineage4.4.2	0.25	[]	[]	[]	[]	[]	[]	[]	[]	[]	[]	Phe320Phe(ttt/ttc);'	0.970,195;	1	4	0.12	2	0.25	0.05	0.12	1	0.06	0.25	0.015	0.5
NTRL00103	2013	Hebei	MDR	lineage2	lineage2.2.1	0.125	[]	[]	[]	[]	Asp311Asn(gat/aat);'	0.951,194;	[]	[]	[]	[]	Phe320Phe(ttt/ttc);'	1.0,261;	4	4	4	2	2	1.6	1	1	0.03	0.12	0.015	0.5
NTRL00104	2013	Hebei	pre-XDR	lineage2	lineage2.2.1	0.125	[]	[]	[]	[]	Asp311Asn(gat/aat);'	1.0,122;	[]	[]	[]	[]	Phe320Phe(ttt/ttc);'	1.0,144;	4	4	4	2	4	1.6	2	1	0.03	0.12	0.015	0.5
NTRL00105	2013	Hebei	pre-XDR	lineage2	lineage2.2.1	0.125	[]	[]	[]	[]	Asp311Asn(gat/aat);'	1.0,70;	[]	[]	[]	[]	Phe320Phe(ttt/ttc);'	1.0,105;	4	4	4	2	2	1.6	2	1	0.06	0.25	0.015	0.5
NTRL00106	2013	Hebei	pre-XDR	lineage2	lineage2.2.1	0.06	[]	[]	[]	[]	Asp311Asn(gat/aat);'	0.9872,77;	[]	[]	[]	[]	Phe320Phe(ttt/ttc);'	0.9908,108;	4	4	4	2	2	1.6	2	1	0.03	0.25	0.015	0.5
NTRL00107	2013	Hebei	pre-XDR	lineage2	lineage2.2.1	0.125	[]	[]	[]	[]	Asp311Asn(gat/aat);'	0.9848,130;	[]	[]	[]	[]	Phe320Phe(ttt/ttc);'	1.0,186;	4	4	4	2	4	1.6	2	1	0.03	0.12	0.015	0.5
NTRL00108	2013	Hebei	pre-XDR	lineage2	lineage2.2.1	0.06	[]	[]	[]	[]	Asp311Asn(gat/aat);'	0.9935,152;	[]	[]	[]	[]	Phe320Phe(ttt/ttc);'	0.9954,218;	4	2	4	2	4	1.6	2	1	0.03	0.25	0.015	0.5
NTRL00109	2013	Hebei	pre-XDR	lineage2	lineage2.2.1	0.06	[]	[]	[]	[]	Asp311Asn(gat/aat);'	0.9744,114;	[]	[]	[]	[]	Phe320Phe(ttt/ttc);'	0.9942,170;	4	4	4	2	4	1.6	2	1	0.03	0.12	0.015	0.5
NTRL00110	2013	Hebei	pre-XDR	lineage2	lineage2.2.1	0.125	[]	[]	[]	[]	Asp311Asn(gat/aat);'	0.9737,148;	[]	[]	[]	[]	Phe320Phe(ttt/ttc);'	1.0,215;	2	2	4	2	2	1.6	2	1	0.03	0.12	0.015	0.5
NTRL00111	2013	Hebei	pre-XDR	lineage2	lineage2.2.1	0.06	[]	[]	[]	[]	Asp311Asn(gat/aat);'	1.0,116;	[]	[]	[]	[]	Phe320Phe(ttt/ttc);'	1.0,173;	2	2	4	2	4	1.6	2	1	0.03	0.12	0.015	0.5
NTRL00112	2013	Hebei	sensitive	lineage2	lineage2.2.1	0.25	[]	[]	[]	[]	[]	[]	[]	[]	[]	[]	Phe320Phe(ttt/ttc);'	0.9507,135;	1	4	0.12	2	0.5	0.05	0.25	1	0.06	0.25	0.03	0.5
NTRL00113	2013	Hebei	sensitive	lineage4	lineage4.5	0.25	[]	[]	[]	[]	[]	[]	[]	[]	[]	[]	Phe320Phe(ttt/ttc);'	0.972,106;	1	4	0.12	2	0.25	0.05	0.25	1	0.06	0.12	0.03	0.5
NTRL00114	2013	Hebei	sensitive	lineage4	lineage4.5	0.25	[]	[]	[]	[]	[]	[]	[]	[]	[]	[]	Phe320Phe(ttt/ttc);'	0.8642,140;	1	4	0.12	2	0.25	0.05	0.12	1	0.12	0.25	0.015	0.5
NTRL00115	2013	Hebei	sensitive	lineage2	lineage2.2.1	0.25	[]	[]	[]	[]	[]	[]	[]	[]	[]	[]	Phe320Phe(ttt/ttc);'	0.9921,125;	2	4	0.12	2	0.25	0.05	0.12	1	0.12	0.5	0.015	0.5
NTRL00116	2013	Hebei	sensitive	lineage2	lineage2.2.1	0.25	[]	[]	[]	[]	[]	[]	[]	[]	[]	[]	Phe320Phe(ttt/ttc);'	1.0,158;	1	1	0.12	2	0.25	0.025	0.25	1	0.06	0.25	0.015	0.5
NTRL00117	2013	Hebei	sensitive	lineage2	lineage2.2.1	0.25	[]	[]	[]	[]	[]	[]	[]	[]	[]	[]	Phe320Phe(ttt/ttc);'	1.0,144;	2	2	0.12	2	0.25	0.025	0.12	1	0.06	0.25	0.03	0.5
NTRL00118	2013	Hebei	sensitive	lineage2	lineage2.2	0.125	[]	[]	[]	[]	[]	[]	[]	[]	[]	[]	Phe320Phe(ttt/ttc);'	1.0,117;	1	2	0.25	2	0.25	0.05	0.25	1	0.06	0.5	0.015	0.5
NTRL00119	2013	Hebei	MDR	lineage2	lineage2.2.1	0.125	[]	[]	[]	[]	[]	[]	[]	[]	[]	[]	Phe320Phe(ttt/ttc);'	1.0,185;	4	4	4	16	0.5	1.6	0.25	8	0.06	0.25	0.015	0.25
NTRL00120	2013	Hebei	sensitive	lineage2	lineage2.2.1	0.25	[]	[]	[]	[]	[]	[]	[]	[]	[]	[]	Phe320Phe(ttt/ttc);'	1.0,132;	1	4	0.12	2	0.25	0.05	0.12	1	0.06	0.25	0.015	0.5
NTRL00121	2013	Hebei	sensitive	lineage2	lineage2.2.1	0.125	[]	[]	[]	[]	[]	[]	[]	[]	[]	[]	Phe320Phe(ttt/ttc);'	1.0,167;	1	4	0.25	2	0.25	0.1	0.12	0.5	0.06	0.25	0.015	0.5
NTRL00122	2013	Hebei	sensitive	lineage2	lineage2.2.1	0.25	[]	[]	[]	[]	[]	[]	[]	[]	[]	[]	Phe320Phe(ttt/ttc);'	1.0,111;	1	2	0.06	1	0.25	0.025	0.12	0.5	0.03	0.25	0.015	0.5
NTRL00123	2013	Hebei	sensitive	lineage2	lineage2.2.1.1	0.25	[]	[]	[]	[]	[]	[]	[]	[]	[]	[]	Phe320Phe(ttt/ttc);'	1.0,94;	1	2	0.25	2	0.5	0.05	0.25	1	0.06	0.25	0.015	0.5
NTRL00124	2013	Hebei	sensitive	lineage2	lineage2.2.1	0.5	[]	[]	[]	[]	[]	[]	[]	[]	[]	[]	Phe320Phe(ttt/ttc);'	1.0,219;	1	2	0.12	2	0.25	0.025	0.12	0.5	0.03	0.25	0.015	0.25
NTRL00125	2013	Hebei	sensitive	lineage2	lineage2.2.1	0.25	[]	[]	[]	[]	[]	[]	[]	[]	[]	[]	Phe320Phe(ttt/ttc);'	1.0,105;	1	2	0.12	2	0.25	0.05	0.12	0.5	0.03	0.12	0.015	0.25
NTRL00126	2013	Hebei	pre-XDR	lineage2	lineage2.2.1	0.5	[]	[]	[]	[]	[]	[]	[]	[]	[]	[]	Phe320Phe(ttt/ttc);'	1.0,170;	8	2	4	16	4	1.6	2	8	0.06	0.12	0.015	0.25
NTRL00127	2013	Shanxi	MDR	lineage2	lineage2.2.1	0.125	[]	[]	[]	[]	[]	[]	[]	[]	[]	[]	Phe320Phe(ttt/ttc);'	1.0,196;	2	5	16	0.6	0.5	1	0.06	0.25	0	0	0	0
NTRL00128	2013	Shanxi	MDR	lineage2	lineage2.2.1	0.125	[]	[]	[]	[]	[]	[]	[]	[]	[]	[]	Phe320Phe(ttt/ttc);'	1.0,298;	4	0.6	16	2.5	0.5	2	0.25	0.25	0	0	0	0
NTRL00129	2013	Shanxi	MDR	lineage2	lineage2.2.1	0.25	[]	[]	[]	[]	[]	[]	[]	[]	[]	[]	Phe320Phe(ttt/ttc);'	0.996,246;	4	0.6	16	1.2	0.5	2	0.25	0.25	0	0	0	0
NTRL00130	2013	Shanxi	MDR	lineage2	lineage2.2.1	0.25	[]	[]	[]	[]	[]	[]	[]	[]	[]	[]	Phe320Phe(ttt/ttc);'	1.0,260;	8	0.6	16	1.2	0.5	2	0.25	0.25	0	0	0	0
NTRL00131	2013	Shanxi	MDR	lineage2	lineage2.2.1	0.25	[]	[]	[]	[]	[]	[]	[]	[]	[]	[]	Phe320Phe(ttt/ttc);'	1.0,272;	4	0.6	16	1.2	0.5	2	0.25	0.25	0	0	0	0
NTRL00132	2013	Shanxi	MDR	lineage2	lineage2.2.1	0.25	[]	[]	[]	[]	[]	[]	[]	[]	[]	[]	Phe320Phe(ttt/ttc);'	1.0,279;	4	0.6	16	1.2	0.5	2	0.25	0.25	0	0	0	0
NTRL00133	2013	Shanxi	MDR	lineage2	lineage2.2.1	0.25	[]	[]	[]	[]	[]	[]	[]	[]	[]	[]	Phe320Phe(ttt/ttc);'	1.0,229;	8	0.6	16	1.2	0.5	2	0.25	0.25	0	0	0	0
NTRL00134	2013	Shanxi	MDR	lineage2	lineage2.2.1	0.25	[]	[]	[]	[]	[]	[]	[]	[]	[]	[]	Phe320Phe(ttt/ttc);'	1.0,268;	4	0.6	16	1.2	0.5	2	0.25	0.25	0	0	0	0
NTRL00135	2013	Shanxi	MDR	lineage2	lineage2.2.1	0.25	[]	[]	[]	[]	[]	[]	[]	[]	[]	[]	Phe320Phe(ttt/ttc);'	1.0,296;	4	0.6	16	1.2	0.5	4	0.25	0.25	0	0	0	0
NTRL00136	2013	Shanxi	MDR	lineage2	lineage2.2.1.1	0.25	[]	[]	[]	[]	[]	[]	[]	[]	[]	[]	Phe320Phe(ttt/ttc);'	1.0,322;	1	0.6	16	1.2	0.5	4	0.5	0.25	0	0	0	0
NTRL00137	2013	Shanxi	pre-XDR	lineage2	lineage2.2.1	0.25	[]	[]	[]	[]	[]	[]	[]	[]	C-63T;'	1.0,313;	Phe320Phe(ttt/ttc);'	1.0,301;	8	10	16	0.6	16	0.5	8	0.12	0	0	0	0
NTRL00138	2013	Liaoning	MDR	lineage2	lineage2.2.1	0.125	[]	[]	[]	[]	[]	[]	[]	[]	[]	[]	Phe320Phe(ttt/ttc);'	1.0,211;	1	0.6	16	1.2	0.5	4	0.25	0.25	0	0	0	0
NTRL00139	2013	Liaoning	MDR	lineage2	lineage2.2.1	0.25	[]	[]	[]	[]	[]	[]	[]	[]	[]	[]	Ala188Val(gcc/gtc);Phe320Phe(ttt/ttc);'	0.9853,201;1.0,216;	4	0.6	16	2.5	0.5	2	0.12	0.5	0	0	0	0
NTRL00140	2013	Liaoning	pre-XDR	lineage2	lineage2.2.1	0.125	[]	[]	[]	[]	[]	[]	[]	[]	[]	[]	Phe320Phe(ttt/ttc);'	1.0,141;	16	5	16	40	16	4	4	16	0	0	0	0
NTRL00141	2013	Liaoning	pre-XDR	lineage2	lineage2.2.1	0.25	[]	[]	[]	[]	[]	[]	[]	[]	[]	[]	Phe320Phe(ttt/ttc);'	1.0,242;	32	40	16	5	16	4	8	16	0	0	0	0
NTRL00142	2013	Liaoning	pre-XDR	lineage2	lineage2.2.1.1	0.25	[]	[]	[]	[]	[]	[]	Ala248Thr(gcc/acc);'	0.9912,113;	[]	[]	Phe320Phe(ttt/ttc);'	1.0,151;	4	5	16	1.2	16	4	8	0.25	0	0	0	0
NTRL00143	2013	Liaoning	MDR	lineage2	lineage2.2.1	0.25	[]	[]	[]	[]	[]	[]	[]	[]	[]	[]	Phe320Phe(ttt/ttc);'	0.9945,180;	8	0.6	16	1.2	0.5	4	0.25	0.25	0	0	0	0
NTRL00144	2013	Liaoning	MDR	lineage2	lineage2.2.1	0.125	[]	[]	[]	[]	[]	[]	[]	[]	[]	[]	Phe320Phe(ttt/ttc);'	1.0,270;	8	10	16	1.2	1	4	0.5	0.25	0	0	0	0
NTRL00145	2013	Liaoning	RR-TB	lineage2	lineage2.2.1	0.125	[]	[]	[]	[]	[]	[]	[]	[]	[]	[]	Phe320Phe(ttt/ttc);'	0.9918,241;	1	0.6	16	1.2	0.5	0.06	0.25	0.25	0	0	0	0
NTRL00146	2013	Liaoning	pre-XDR	lineage2	lineage2.2.1	0.125	[]	[]	[]	[]	[]	[]	[]	[]	[]	[]	Phe320Phe(ttt/ttc);'	1.0,276;	8	2.5	16	2.5	16	1	4	0.25	0	0	0	0
NTRL00147	2013	Liaoning	RR-TB	lineage2	lineage2.2.1	0.06	[]	[]	[]	[]	[]	[]	[]	[]	[]	[]	Phe320Phe(ttt/ttc);'	1.0,262;	1	0.3	16	1.2	0.5	0.03	0.12	0.25	0	0	0	0
NTRL00148	2013	Liaoning	MDR	lineage2	lineage2.2.1	0.25	[]	[]	[]	[]	[]	[]	[]	[]	[]	[]	Phe320Phe(ttt/ttc);'	0.9953,212;	2	0.6	16	2.5	1	4	0.25	0.25	0	0	0	0
NTRL00149	2013	Jilin	RR-TB	lineage2	lineage2.2.1	0.25	[]	[]	[]	[]	[]	[]	[]	[]	[]	[]	Phe320Phe(ttt/ttc);'	0.9962,264;	1	0.6	16	1.2	2	0.03	1	0.5	0	0	0	0
NTRL00150	2013	Jilin	other	lineage4	lineage4.5	0.06	[]	[]	[]	[]	[]	[]	[]	[]	[]	[]	[]	[]	2	1.2	0.12	1.2	4	0.06	2	0.25	0	0	0	0
NTRL00151	2013	Jilin	MDR	lineage2	lineage2.2.1	0.125	[]	[]	[]	[]	[]	[]	[]	[]	[]	[]	Phe320Phe(ttt/ttc);'	1.0,173;	2	1.2	16	2.5	1	4	0.25	0.5	0	0	0	0
NTRL00152	2013	Jilin	MDR	lineage2	lineage2.2.1	0.125	[]	[]	Leu113Leu(ctg/ttg);'	1.0,88;	[]	[]	Val65Val(gtg/gta);'	0.9898,97;	[]	[]	Phe320Phe(ttt/ttc);'	1.0,114;	8	0.6	16	1.2	0.5	4	0.25	0.25	0	0	0	0
NTRL00153	2013	Jilin	MDR	lineage2	lineage2.2.1	0.125	[]	[]	[]	[]	[]	[]	[]	[]	[]	[]	Phe320Phe(ttt/ttc);'	1.0,89;	8	0.3	16	1.2	0.5	2	0.25	0.25	0	0	0	0
NTRL00154	2013	Jilin	MDR	lineage2	lineage2.2.1	0.125	[]	[]	[]	[]	[]	[]	[]	[]	[]	[]	Phe320Phe(ttt/ttc);'	0.9942,170;	4	0.6	16	40	1	4	0.25	16	0	0	0	0
NTRL00155	2013	Jilin	MDR	lineage2	lineage2.2.1	0.25	[]	[]	[]	[]	[]	[]	[]	[]	[]	[]	Phe320Phe(ttt/ttc);'	1.0,250;	1	0.6	16	1.2	0.5	4	0.25	0.25	0	0	0	0
NTRL00156	2013	Jilin	RR-TB	lineage2	lineage2.2.1	0.25	[]	[]	[]	[]	[]	[]	[]	[]	[]	[]	Phe320Phe(ttt/ttc);'	1.0,18;	1	1.2	4	1.2	1	0.06	0.25	0.25	0	0	0	0
NTRL00157	2013	Jilin	sensitive	lineage2	lineage2.2.1	0.125	[]	[]	[]	[]	[]	[]	[]	[]	[]	[]	Phe320Phe(ttt/ttc);'	1.0,162;	2	1.2	0.12	2.5	4	0.06	1	0.5	0	0	0	0
NTRL00158	2013	Jilin	sensitive	lineage2	lineage2.2.1	0.25	[]	[]	[]	[]	[]	[]	[]	[]	[]	[]	Phe320Phe(ttt/ttc);'	1.0,196;	2	1.2	0.5	2.5	0.5	0.12	0.25	0.5	0	0	0	0
NTRL00159	2013	Jilin	MDR	lineage2	lineage2.2.1	0.5	[]	[]	[]	[]	[]	[]	Leu723Ile(ctt/att);'	1.0,150;	[]	[]	Phe320Phe(ttt/ttc);'	1.0,163;	8	5	16	1.2	0.5	0.5	0.25	0.5	0	0	0	0
NTRL00160	2013	Jilin	MDR	lineage2	lineage2.2.1	0.125	[]	[]	[]	[]	[]	[]	[]	[]	[]	[]	Phe320Phe(ttt/ttc);'	0.9917,240;	1	0.6	16	1.2	1	4	0.25	0.25	0	0	0	0
NTRL00161	2013	Jilin	RR-TB	lineage2	lineage2.2.1	0.125	[]	[]	[]	[]	[]	[]	[]	[]	[]	[]	Phe320Phe(ttt/ttc);'	1.0,256;	2	0.6	16	1.2	1	0.06	0.25	0.25	0	0	0	0
NTRL00162	2013	Jilin	other	lineage2	lineage2.2.1	0.06	[]	[]	[]	[]	[]	[]	[]	[]	[]	[]	Phe320Phe(ttt/ttc);'	1.0,322;	1	0.6	0.12	2.5	8	0.03	4	0.5	0	0	0	0
NTRL00163	2013	Jilin	pre-XDR	lineage2	lineage2.2.1	0.125	[]	[]	[]	[]	[]	[]	[]	[]	[]	[]	Phe320Phe(ttt/ttc);'	0.9949,389;	4	0.6	16	1.2	16	4	4	0.25	0	0	0	0
NTRL00164	2013	Jilin	other	lineage2	lineage2.2.1	0.125	[]	[]	[]	[]	[]	[]	[]	[]	[]	[]	Phe320Phe(ttt/ttc);'	1.0,402;	1	0.6	0.12	1.2	16	0.03	4	0.25	0	0	0	0
NTRL00165	2013	Jilin	RR-TB	lineage2	lineage2.2.1	0.06	[]	[]	[]	[]	[]	[]	[]	[]	[]	[]	Phe320Phe(ttt/ttc);'	1.0,321;	1	0.6	16	1.2	1	0.06	0.25	0.25	0	0	0	0
NTRL00166	2013	Heilongjiang	MDR	lineage2	lineage2.2.1	0.125	[]	[]	[]	[]	[]	[]	[]	[]	[]	[]	Phe320Phe(ttt/ttc);'	1.0,184;	0.5	0.5	8	1	0.25	0.8	0.12	0.25	0.008	0.06	0.008	0.12
NTRL00167	2013	Heilongjiang	MDR	lineage2	lineage2.2.1	0.25	[]	[]	[]	[]	[]	[]	[]	[]	[]	[]	Phe320Phe(ttt/ttc);'	1.0,145;	2	10	16	1.2	0.5	0.5	0.25	0.25	0	0	0	0
NTRL00168	2013	Heilongjiang	MDR	lineage2	lineage2.2.1	0.5	[]	[]	[]	[]	[]	[]	[]	[]	[]	[]	Phe320Phe(ttt/ttc);'	1.0,124;	4	0.5	8	1	0.12	1.6	0.12	0.25	0.008	0.03	0.008	0.12
NTRL00169	2013	Heilongjiang	MDR	lineage2	lineage2.2.1	0.25	[]	[]	[]	[]	[]	[]	[]	[]	[]	[]	Phe320Phe(ttt/ttc);'	1.0,137;	4	1	8	2	0.25	3.2	0.25	0.25	0.06	0.06	0.015	0.5
NTRL00170	2013	Heilongjiang	MDR	lineage2	lineage2.2.1	0.25	[]	[]	[]	[]	[]	[]	[]	[]	[]	[]	Phe320Phe(ttt/ttc);'	1.0,159;	4	0.5	8	2	0.25	0.8	0.12	0.5	0.015	0.06	0.008	0.12
NTRL00171	2013	Heilongjiang	other	lineage2	lineage2.2.2	0.125	[]	[]	[]	[]	[]	[]	[]	[]	[]	[]	Phe320Phe(ttt/ttc);'	1.0,150;	1	1	0.06	1	8	0.025	4	0.25	0.03	0.06	0.008	0.25
NTRL00172	2013	Heilongjiang	MDR	lineage2	lineage2.2.1	0.125	[]	[]	[]	[]	[]	[]	[]	[]	[]	[]	Phe320Phe(ttt/ttc);'	1.0,158;	4	1	8	2	0.25	3.2	0.12	0.25	0.015	0.06	0.008	0.12
NTRL00173	2013	Heilongjiang	MDR	lineage2	lineage2.2.1	0.125	[]	[]	[]	[]	[]	[]	[]	[]	[]	[]	Phe320Phe(ttt/ttc);'	0.9921,125;	0.5	40	16	1.2	0.25	2	0.06	0.25	0	0	0	0
NTRL00174	2013	Heilongjiang	sensitive	lineage2	lineage2.2.1	0.25	[]	[]	[]	[]	[]	[]	[]	[]	[]	[]	Phe320Phe(ttt/ttc);'	1.0,430;	0.5	10	0.5	2.5	0.25	0.06	0.06	0.5	0	0	0	0
NTRL00175	2013	Heilongjiang	sensitive	lineage2	lineage2.2.1	0.125	[]	[]	[]	[]	[]	[]	[]	[]	[]	[]	Phe320Phe(ttt/ttc);'	1.0,227;	0.5	40	0.5	2.5	0.25	0.06	0.06	0.5	0	0	0	0
NTRL00176	2013	Heilongjiang	MDR	lineage2	lineage2.2.1	0.06	[]	[]	[]	[]	[]	[]	[]	[]	[]	[]	Phe320Phe(ttt/ttc);'	0.997,330;	1	2.5	16	1.2	0.5	2	0.12	0.25	0	0	0	0
NTRL00177	2013	Heilongjiang	MDR	lineage2	lineage2.2.1	0.06	[]	[]	[]	[]	[]	[]	[]	[]	[]	[]	Phe320Phe(ttt/ttc);'	1.0,269;	0.5	40	16	2.5	0.25	1	0.06	2	0	0	0	0
NTRL00178	2013	Heilongjiang	MDR	lineage2	lineage2.2.1	0.25	[]	[]	[]	[]	[]	[]	[]	[]	[]	[]	Phe320Phe(ttt/ttc);'	1.0,125;	0.5	8	8	1	0.25	0.4	0.12	0.25	0.06	0.12	0.008	0.25
NTRL00179	2013	Heilongjiang	RR-TB	lineage2	lineage2.2.1	0.125	[]	[]	[]	[]	Asp27Gly(gac/ggc);'	1.0,195;	[]	[]	[]	[]	Phe320Phe(ttt/ttc);'	1.0,226;	0.5	2.5	8	2.5	0.25	0.06	0.06	0.5	0	0	0	0
NTRL00180	2013	Heilongjiang	MDR	lineage2	lineage2.2.1	0.125	[]	[]	[]	[]	[]	[]	[]	[]	[]	[]	Phe320Phe(ttt/ttc);'	1.0,215;	0.5	1.2	16	2.5	0.25	2	0.06	0.25	0	0	0	0
NTRL00181	2013	Heilongjiang	sensitive	lineage2	lineage2.2.1	0.125	[]	[]	[]	[]	[]	[]	[]	[]	[]	[]	Phe320Phe(ttt/ttc);'	1.0,268;	1	0.6	0.12	2.5	4	0.06	1	0.5	0	0	0	0
NTRL00182	2013	Heilongjiang	sensitive	lineage2	lineage2.2.1	0.25	[]	[]	[]	[]	[]	[]	[]	[]	[]	[]	Phe320Phe(ttt/ttc);'	1.0,76;	0.5	40	0.5	2.5	0.25	0.12	0.06	0.5	0	0	0	0
NTRL00183	2013	Heilongjiang	MDR	lineage2	lineage2.2.1	0.125	[]	[]	[]	[]	[]	[]	[]	[]	[]	[]	Phe320Phe(ttt/ttc);'	1.0,304;	0.5	1.2	4	2.5	0.25	1	0.06	0.5	0	0	0	0
NTRL00184	2013	Heilongjiang	sensitive	lineage2	lineage2.2.1	0.25	[]	[]	[]	[]	[]	[]	[]	[]	[]	[]	Phe320Phe(ttt/ttc);'	1.0,308;	1	40	0.25	1.2	1	0.06	0.06	0.25	0	0	0	0
NTRL00185	2013	Heilongjiang	MDR	lineage2	lineage2.2.1	0.5	[]	[]	[]	[]	[]	[]	[]	[]	[]	[]	Phe320Phe(ttt/ttc);'	1.0,177;	8	1	8	1	0.5	3.2	0.25	0.25	0.06	0.06	0.008	0.25
NTRL00186	2013	Jiangsu	RR-TB	M.bovis	M.bovis	0.016	[]	[]	[]	[]	[]	[]	[]	[]	[]	[]	Phe320Phe(ttt/ttc);'	1.0,224;	0.5	1.2	1	1.2	1	0.12	1	0.5	0	0	0	0
NTRL00187	2013	Jiangsu	MDR	lineage2	lineage2.2.1	0.125	[]	[]	[]	[]	[]	[]	[]	[]	[]	[]	Phe320Phe(ttt/ttc);'	0.992,249;	2	2.5	16	1.2	2	0.25	1	0.12	0	0	0	0
NTRL00188	2013	Jiangsu	HR-TB	lineage4	lineage4.5	0.06	[]	[]	[]	[]	[]	[]	[]	[]	[]	[]	[]	[]	1	0.6	0.12	2.5	1	4	0.25	0.25	0	0	0	0
NTRL00189	2013	Jiangsu	HR-TB	lineage2	lineage2.2	0.25	[]	[]	[]	[]	[]	[]	[]	[]	[]	[]	Phe320Phe(ttt/ttc);'	0,12625;	1	0.6	0.25	2.5	0.5	4	0.25	0.25	0	0	0	0
NTRL00190	2013	Jiangsu	HR-TB	lineage2	lineage2.2.1	0.25	[]	[]	[]	[]	[]	[]	[]	[]	[]	[]	Phe320Phe(ttt/ttc);'	1.0,238;	1	0.6	0.12	1.2	1	2	0.25	0.25	0	0	0	0
NTRL00191	2013	Jiangsu	sensitive	lineage2	lineage2.2.1	0.125	[]	[]	[]	[]	[]	[]	[]	[]	[]	[]	Phe320Phe(ttt/ttc);'	1.0,146;	1	0.6	0.12	1.2	0.5	0.03	0.12	0.25	0	0	0	0
NTRL00192	2013	Jiangsu	HR-TB	lineage2	lineage2.2.1	0.06	[]	[]	[]	[]	[]	[]	[]	[]	[]	[]	Phe320Phe(ttt/ttc);'	1.0,179;	1	0.6	0.25	1.2	0.5	4	0.25	0.25	0	0	0	0
NTRL00193	2013	Jiangsu	HR-TB	lineage4	lineage4.4.2	0.06	[]	[]	[]	[]	[]	[]	[]	[]	[]	[]	[]	[]	0.5	5	0.12	2.5	1	0.25	0.25	0.5	0	0	0	0
NTRL00194	2013	Jiangsu	HR-TB	lineage2	lineage2.2.1.1	0.125	[]	[]	[]	[]	[]	[]	[]	[]	[]	[]	Phe320Phe(ttt/ttc);'	1.0,166;	2	0.6	0.25	1.2	1	2	0.25	0.25	0	0	0	0
NTRL00195	2013	Jiangsu	sensitive	lineage2	lineage2.2.1	0.125	[]	[]	[]	[]	[]	[]	[]	[]	[]	[]	Phe320Phe(ttt/ttc);'	1.0,243;	1	0.6	0.12	2.5	1	0.03	0.5	0.25	0	0	0	0
NTRL00196	2013	Jiangsu	HR-TB	lineage4	lineage4.4.2	0.25	[]	[]	[]	[]	[]	[]	[]	[]	[]	[]	[]	[]	0.5	10	0.25	2.5	0.5	0.5	0.25	0.25	0	0	0	0
NTRL00197	2013	Jiangsu	HR-TB	lineage2	lineage2.2.1	0.016	[]	[]	[]	[]	[]	[]	[]	[]	[]	[]	Phe320Phe(ttt/ttc);'	1.0,165;	1	0.3	0.12	1.2	1	2	0.25	0.25	0	0	0	0
NTRL00198	2013	Jiangsu	HR-TB	lineage4	lineage4.4.2	0.125	[]	[]	[]	[]	[]	[]	[]	[]	[]	[]	[]	[]	1	0.6	0.12	2.5	0.5	2	0.25	0.25	0	0	0	0
NTRL00199	2013	Jiangsu	sensitive	lineage2	lineage2.2.1	0.125	[]	[]	[]	[]	[]	[]	[]	[]	[]	[]	Phe320Phe(ttt/ttc);'	1.0,243;	1	0.6	0.25	1.2	1	0.03	0.25	0.25	0	0	0	0
NTRL00200	2013	Jiangsu	HR-TB	lineage2	lineage2.2.1	>16	[]	[]	[]	[]	[]	[]	[]	[]	[]	[]	Gln258Gln(cag/caa);Phe320Phe(ttt/ttc);'	0.9953,214;1.0,208;	1	0.3	0.12	1.2	1	1	0.25	0.25	0	0	0	0
NTRL00201	2013	Jiangsu	MDR	lineage2	lineage2.2.1	0.5	[]	[]	[]	[]	[]	[]	[]	[]	[]	[]	Phe320Phe(ttt/ttc);'	1.0,256;	4	0.6	16	1.2	0.5	1	0.25	0.5	0	0	0	0
NTRL00202	2013	Jiangsu	pre-XDR	lineage2	lineage2.2	0.125	[]	[]	[]	[]	[]	[]	[]	[]	[]	[]	Phe320Phe(ttt/ttc);'	1.0,192;	16	5	16	1.2	8	1	8	0.5	0	0	0	0
NTRL00203	2013	Jiangsu	HR-TB	lineage2	lineage2.2.1	0.25	[]	[]	[]	[]	[]	[]	[]	[]	[]	[]	Phe320Phe(ttt/ttc);'	1.0,236;	4	0.6	0.25	1.2	0.5	2	0.25	0.25	0	0	0	0
NTRL00204	2013	Jiangsu	HR-TB	lineage2	lineage2.2.2	0.125	[]	[]	[]	[]	[]	[]	[]	[]	[]	[]	Phe320Phe(ttt/ttc);'	1.0,164;	1	10	0.12	1.2	1	0.25	0.25	0.25	0	0	0	0
NTRL00205	2013	Jiangsu	HR-TB	lineage2	lineage2.2.1.1	0.125	[]	[]	[]	[]	[]	[]	[]	[]	[]	[]	Phe320Phe(ttt/ttc);'	0,8442;	1	5	0.12	1.2	1	0.25	0.5	0.5	0	0	0	0
NTRL00206	2013	Jiangsu	pre-XDR	lineage2	lineage2.2.1	0.125	[]	[]	Leu113Leu(ctg/ttg);'	1.0,136;	[]	[]	[]	[]	[]	[]	Phe320Phe(ttt/ttc);'	1.0,182;	16	40	16	2.5	16	4	4	0.25	0	0	0	0
NTRL00207	2013	Jiangsu	pre-XDR	lineage2	lineage2.2	0.125	[]	[]	[]	[]	[]	[]	[]	[]	[]	[]	Phe320Phe(ttt/ttc);'	0,9063;	8	8	8	2	4	12.8	2	0.5	0.12	0.25	0.5	0.5
NTRL00208	2013	Jiangsu	MDR	lineage2	lineage2.2	0.06	[]	[]	Leu113Leu(ctg/ttg);'	1.0,174;	[]	[]	[]	[]	[]	[]	Phe320Phe(ttt/ttc);'	1.0,167;	1	0.6	16	1.2	0.5	4	0.25	0.25	0	0	0	0
NTRL00209	2013	Jiangsu	HR-TB	lineage2	lineage2.2	0.125	[]	[]	[]	[]	[]	[]	[]	[]	[]	[]	Phe320Phe(ttt/ttc);'	0,9763;	1	8	0.25	2	0.5	0.2	0.5	0.25	0.06	0.12	0.015	0.5
NTRL00210	2013	Jiangsu	HR-TB	lineage2	lineage2.2.1	0.125	[]	[]	[]	[]	[]	[]	[]	[]	[]	[]	Phe320Phe(ttt/ttc);'	0.9959,245;	1	1.2	0.25	0.6	1	4	0.25	0.25	0	0	0	0
NTRL00211	2013	Jiangsu	HR-TB	lineage2	lineage2.2.1	0.125	[]	[]	[]	[]	[]	[]	[]	[]	[]	[]	Phe320Phe(ttt/ttc);'	0.9938,160;	1	0.6	0.12	1.2	0.5	4	0.25	0.25	0	0	0	0
NTRL00212	2013	Jiangsu	HR-TB	lineage2	lineage2.2.1	4	[]	[]	[]	[]	[]	[]	Leu70Phe(ctc/ttc);'	0.910,172;	Thr4Ala(aca/gca);'	0.986,141;	Phe320Phe(ttt/ttc);'	1.0,146;	1	5	0.12	2.5	1	1	0.25	0.5	0	0	0	0
NTRL00213	2013	Jiangsu	HR-TB	lineage2	lineage2.2.1	0.25	[]	[]	[]	[]	[]	[]	[]	[]	[]	[]	Phe320Phe(ttt/ttc);'	1.0,211;	1	0.6	0.12	1.2	1	4	0.5	0.25	0	0	0	0
NTRL00214	2013	Jiangsu	MDR	lineage2	lineage2.2.1	0.06	[]	[]	[]	[]	[]	[]	[]	[]	[]	[]	Phe320Phe(ttt/ttc);'	0.9957,231;	4	40	16	1.2	1	2	0.12	0.25	0	0	0	0
NTRL00215	2013	Jiangsu	HR-TB	lineage2	lineage2.2	0.25	[]	[]	[]	[]	[]	[]	[]	[]	[]	[]	Phe320Phe(ttt/ttc);'	0,9093;	1	20	0.25	2.5	0.5	0.25	0.25	0.25	0	0	0	0
NTRL00216	2013	Jiangsu	HR-TB	lineage2	lineage2.2	>16	Tyr29*(tac/taa);'	1.0,282	[]	[]	[]	[]	[]	[]	[]	[]	Leu202Leu(ctc/ctt);Phe320Phe(ttt/ttc);'	0,9908;0,11218;	1	1.2	0.25	1.2	1	4	0.25	0.5	0	0	0	0
NTRL00217	2013	Jiangsu	HR-TB	lineage4	lineage4.5	0.125	[]	[]	[]	[]	[]	[]	[]	[]	[]	[]	[]	[]	1	5	0.12	2.5	1	0.25	0.25	0.25	0	0	0	0
NTRL00218	2013	Jiangsu	HR-TB	lineage2	lineage2.2	0.125	[]	[]	[]	[]	[]	[]	[]	[]	[]	[]	Phe320Phe(ttt/ttc);'	0,10311;	1	0.6	0.12	1.2	1	4	0.25	0.25	0	0	0	0
NTRL00219	2013	Jiangsu	MDR	lineage2	lineage2.2.1	0.25	[]	[]	[]	[]	[]	[]	[]	[]	[]	[]	Gln258Gln(cag/caa);Phe320Phe(ttt/ttc);'	0.9884,256;1.0,239;	8	0.3	16	2.5	0.5	0.5	0.12	0.25	0	0	0	0
NTRL00220	2013	Jiangsu	sensitive	lineage2	lineage2.2	0.125	[]	[]	[]	[]	[]	[]	[]	[]	[]	[]	Phe320Phe(ttt/ttc);'	0,11058;	1	0.6	0.12	1.2	1	0.03	0.25	0.25	0	0	0	0
NTRL00221	2013	Jiangsu	HR-TB	lineage2	lineage2.2	0.125	[]	[]	[]	[]	[]	[]	Pro238Thr(ccg/acg);Ala855Pro(gcg/ccg);'	1.0,191;1.0,214;	[]	[]	Phe320Phe(ttt/ttc);'	0,7404;	1	20	0.25	2.5	1	0.25	0.25	0.5	0	0	0	0
NTRL00222	2013	Jiangsu	HR-TB	lineage2	lineage2.2.1	0.125	[]	[]	[]	[]	[]	[]	[]	[]	[]	[]	Phe320Phe(ttt/ttc);'	0.9958,239;	2	20	0.12	1.2	0.5	0.25	0.25	0.25	0	0	0	0
NTRL00223	2013	Jiangsu	HR-TB	lineage4	lineage4.5	0.004	[]	[]	[]	[]	[]	[]	[]	[]	[]	[]	[]	[]	1	1.2	0.25	2.5	0.5	0.25	0.12	0.5	0	0	0	0
NTRL00224	2013	Jiangsu	HR-TB	lineage2	#N/A	>16	[]	[]	Leu113Leu(ctg/ttg);'	1.0,267;	[]	[]	Val65Val(gtg/gta);'	0.9966,291;	[]	[]	Phe320Phe(ttt/ttc);	1.0,248;	1	0.6	0.12	1.2	1	2	0.25	0.25	0	0	0	0
NTRL00225	2013	Zhejiang	MDR	lineage2	lineage2.2.1	0.25	[]	[]	[]	[]	[]	[]	[]	[]	[]	[]	Phe320Phe(ttt/ttc);'	0.9956,228;	1	0.3	16	1.2	1	1	0.5	0.5	0	0	0	0
NTRL00226	2013	Zhejiang	HR-TB	lineage4	lineage4.4.2	0.06	[]	[]	[]	[]	[]	[]	[]	[]	[]	[]	[]	[]	2	0.6	0.12	2.5	1	4	0.5	0.5	0	0	0	0
NTRL00227	2013	Zhejiang	HR-TB	lineage4	lineage4.4.2	0.03	[]	[]	[]	[]	[]	[]	[]	[]	[]	[]	[]	[]	1	1.2	0.12	2.5	0.5	4	0.25	0.5	0	0	0	0
NTRL00228	2013	Zhejiang	HR-TB	lineage4	lineage4.4.2	0.06	[]	[]	[]	[]	[]	[]	[]	[]	[]	[]	[]	[]	1	20	0.12	2.5	0.5	1	0.12	0.5	0	0	0	0
NTRL00229	2013	Zhejiang	HR-TB	lineage2	lineage2.2.1	0.125	[]	[]	[]	[]	[]	[]	[]	[]	[]	[]	Phe320Phe(ttt/ttc);'	1.0,208;	1	10	0.12	1.2	1	0.25	0.25	0.25	0	0	0	0
NTRL00230	2013	Zhejiang	HR-TB	lineage2	lineage2.2.1	0.125	[]	[]	[]	[]	[]	[]	[]	[]	Gly180Ala(gga/gca);'	0.973,239;	Phe320Phe(ttt/ttc);'	1.0,296;	1	1.2	0.25	2.5	1	4	0.5	0.5	0	0	0	0
NTRL00231	2013	Zhejiang	HR-TB	lineage2	lineage2.2.1	0.25	[]	[]	[]	[]	[]	[]	[]	[]	[]	[]	Phe320Phe(ttt/ttc);'	0.9949,196;	1	2.5	0.12	1.2	1	0.25	0.25	0.25	0	0	0	0
NTRL00232	2013	Zhejiang	MDR	lineage2	lineage2.2.1	0.125	[]	[]	[]	[]	[]	[]	[]	[]	[]	[]	Phe320Phe(ttt/ttc);'	1.0,242;	8	2.5	16	2.5	1	2	0.25	4	0	0	0	0
NTRL00233	2013	Zhejiang	HR-TB	lineage4	lineage4.2.2	0.125	[]	[]	[]	[]	[]	[]	[]	[]	[]	[]	[]	[]	1	0.6	0.12	1.2	1	4	0.25	0.5	0	0	0	0
NTRL00234	2013	Zhejiang	HR-TB	lineage2	lineage2.2.1	0.125	[]	[]	[]	[]	[]	[]	[]	[]	[]	[]	Phe320Phe(ttt/ttc);'	1.0,274;	2	1.2	0.12	1.2	1	4	0.25	0.25	0	0	0	0
NTRL00235	2013	Zhejiang	pre-XDR	lineage2	lineage2.2.1	0.25	[]	[]	[]	[]	[]	[]	[]	[]	[]	[]	Phe320Phe(ttt/ttc);'	1.0,274;	8	10	16	2.5	16	4	8	0.25	0	0	0	0
NTRL00236	2013	Zhejiang	HR-TB	lineage2	lineage2.2.1	0.25	[]	[]	[]	[]	[]	[]	[]	[]	[]	[]	Phe320Phe(ttt/ttc);'	1.0,306;	2	0.3	0.25	2.5	1	0.25	0.5	0.5	0	0	0	0
NTRL00237	2013	Zhejiang	HR-TB	lineage2	lineage2.2.2	0.125	[]	[]	[]	[]	[]	[]	[]	[]	[]	[]	Phe320Phe(ttt/ttc);'	1.0,260;	1	5	0.12	1.2	1	0.25	0.25	0.25	0	0	0	0
NTRL00238	2013	Zhejiang	pre-XDR	lineage2	lineage2.2.1	0.25	[]	[]	[]	[]	[]	[]	[]	[]	[]	[]	Phe320Phe(ttt/ttc);'	1.0,287;	2	0.6	16	1.2	8	4	4	0.25	0	0	0	0
NTRL00239	2013	Zhejiang	HR-TB	lineage2	lineage2.2.1.1	0.125	[]	[]	[]	[]	[]	[]	[]	[]	[]	[]	Phe320Phe(ttt/ttc);'	0.9964,274;	2	5	0.25	2.5	1	0.5	0.5	0.5	0	0	0	0
NTRL00240	2013	Zhejiang	MDR	lineage2	lineage2.2.2	0.125	[]	[]	[]	[]	[]	[]	[]	[]	[]	[]	Phe320Phe(ttt/ttc);'	1.0,266;	4	0.6	16	1.2	1	4	0.5	0.5	0	0	0	0
NTRL00241	2013	Zhejiang	MDR	lineage4	lineage4.5	0.125	[]	[]	[]	[]	[]	[]	[]	[]	[]	[]	[]	[]	1	0.6	16	1.2	1	4	0.5	0.5	0	0	0	0
NTRL00242	2013	Zhejiang	HR-TB	lineage2	lineage2.2.1	0.125	[]	[]	[]	[]	[]	[]	[]	[]	[]	[]	Phe320Phe(ttt/ttc);'	1.0,185;	1	20	0.12	1.2	0.5	0.25	0.12	0.25	0	0	0	0
NTRL00243	2013	Zhejiang	pre-XDR	lineage2	lineage2.2.1	0.06	[]	[]	[]	[]	Ser323Ser(agt/agc);'	0.9945,180;	[]	[]	[]	[]	Phe320Phe(ttt/ttc);'	1.0,243;	4	40	16	1.2	16	4	4	0.25	0	0	0	0
NTRL00244	2013	Zhejiang	HR-TB	lineage2	lineage2.2.1	0.125	[]	[]	[]	[]	[]	[]	[]	[]	[]	[]	Phe320Phe(ttt/ttc);'	1.0,252;	2	0.6	0.12	2.5	1	4	0.25	0.25	0	0	0	0
NTRL00245	2013	Anhui	MDR	lineage2	lineage2.2.1	0.25	[]	[]	[]	[]	[]	[]	[]	[]	[]	[]	Phe320Phe(ttt/ttc);'	1.0,294;	4	1.2	16	2.5	0.5	4	0.12	0.25	0	0	0	0
NTRL00246	2013	Anhui	other	lineage2	lineage2.2.1	0.06	[]	[]	[]	[]	[]	[]	[]	[]	[]	[]	Phe320Phe(ttt/ttc);'	0.9935,307;	1	0.6	0.12	2.5	8	0.03	4	0.25	0	0	0	0
NTRL00247	2013	Anhui	MDR	lineage2	lineage2.2.1	0.25	[]	[]	[]	[]	[]	[]	[]	[]	[]	[]	Phe320Phe(ttt/ttc);'	1.0,283;	16	0.6	2	1.2	0.5	2	0.25	0.25	0	0	0	0
NTRL00248	2013	Anhui	other	lineage4	lineage4.4.2	0.06	[]	[]	[]	[]	[]	[]	[]	[]	[]	[]	[]	[]	2	0.6	0.12	5	16	0.06	8	0.5	0	0	0	0
NTRL00249	2013	Anhui	pre-XDR	lineage2	lineage2.2.1	0.125	[]	[]	[]	[]	[]	[]	[]	[]	[]	[]	Phe320Phe(ttt/ttc);'	1.0,403;	2	0.6	16	1.2	16	4	4	0.5	0	0	0	0
NTRL00250	2013	Anhui	pre-XDR	lineage2	lineage2.2.1	0.25	[]	[]	[]	[]	[]	[]	[]	[]	[]	[]	Phe320Phe(ttt/ttc);'	1.0,211;	32	0.6	16	2.5	16	4	8	0.5	0	0	0	0
NTRL00251	2013	Anhui	pre-XDR	lineage2	lineage2.2.1	0.25	[]	[]	[]	[]	[]	[]	[]	[]	[]	[]	Phe320Phe(ttt/ttc);'	0.9964,274;	8	1.2	16	2.5	16	4	4	0.5	0	0	0	0
NTRL00252	2013	Anhui	pre-XDR	lineage2	lineage2.2.1	0.25	[]	[]	[]	[]	[]	[]	[]	[]	[]	[]	Phe320Phe(ttt/ttc);'	1.0,231;	4	0.6	16	2.5	8	4	2	0.25	0	0	0	0
NTRL00253	2013	Anhui	pre-XDR	lineage2	lineage2.2.1	0.125	[]	[]	[]	[]	[]	[]	[]	[]	[]	[]	Phe320Phe(ttt/ttc);'	1.0,308;	2	1.2	16	2.5	16	0.06	2	0.25	0	0	0	0
NTRL00254	2013	Anhui	MDR	lineage2	lineage2.2.1	0.06	[]	[]	[]	[]	[]	[]	[]	[]	[]	[]	Phe320Phe(ttt/ttc);'	1.0,190;	0.5	0.6	16	1.2	1	4	0.25	0.25	0	0	0	0
NTRL00255	2013	Anhui	pre-XDR	lineage2	lineage2.2.1	0.125	[]	[]	[]	[]	His290His(cat/cac);'	0.9535,246;	[]	[]	[]	[]	Phe320Phe(ttt/ttc);'	1.0,225;	4	0.3	16	40	8	2	2	16	0	0	0	0
NTRL00256	2013	Anhui	other	lineage2	lineage2.2.1	0.06	[]	[]	[]	[]	[]	[]	[]	[]	[]	[]	Phe320Phe(ttt/ttc);'	1.0,198;	1	0.6	0.12	2.5	16	0.03	4	0.25	0	0	0	0
NTRL00257	2013	Anhui	sensitive	lineage2	lineage2.2.1	0.125	[]	[]	[]	[]	[]	[]	[]	[]	[]	[]	Phe320Phe(ttt/ttc);'	1.0,182;	2	0.6	0.5	2.5	1	0.06	0.25	0.5	0	0	0	0
NTRL00258	2013	Anhui	pre-XDR	lineage2	lineage2.2.1.1	0.06	[]	[]	[]	[]	[]	[]	[]	[]	[]	[]	Phe320Phe(ttt/ttc);'	1.0,206;	8	1.2	16	2.5	8	2	2	0.5	0	0	0	0
NTRL00259	2013	Anhui	other	lineage2	lineage2.2.1	0.06	[]	[]	[]	[]	[]	[]	[]	[]	[]	[]	Phe320Phe(ttt/ttc);'	1.0,247;	1	0.6	0.12	2.5	8	0.03	2	0.25	0	0	0	0
NTRL00260	2013	Anhui	other	lineage2	lineage2.2.1	0.06	[]	[]	[]	[]	[]	[]	[]	[]	[]	[]	Phe320Phe(ttt/ttc);'	1.0,332;	2	0.6	0.25	2.5	16	0.03	8	0.25	0	0	0	0
NTRL00261	2013	Anhui	other	lineage2	lineage2.2.1	0.06	[]	[]	[]	[]	[]	[]	[]	[]	[]	[]	Phe320Phe(ttt/ttc);'	1.0,236;	1	0.6	0.12	2.5	16	0.03	4	0.25	0	0	0	0
NTRL00262	2013	Anhui	MDR	lineage2	lineage2.2.1	0.125	[]	[]	[]	[]	[]	[]	[]	[]	[]	[]	Phe320Phe(ttt/ttc);'	0.9843,188;	4	1.2	16	1.2	1	4	0.25	0.5	0	0	0	0
NTRL00263	2013	Fujian	sensitive	lineage2	lineage2.2.1	0.125	[]	[]	[]	[]	[]	[]	[]	[]	[]	[]	Phe320Phe(ttt/ttc);'	1.0,33;	2	0.6	0.12	2.5	1	0.03	0.5	0.5	0	0	0	0
NTRL00264	2013	Fujian	pre-XDR	lineage2	lineage2.2.1	0.25	[]	[]	[]	[]	[]	[]	[]	[]	[]	[]	Phe320Phe(ttt/ttc);'	1.0,142;	2	2.5	16	10	16	4	4	1	0	0	0	0
NTRL00265	2013	Fujian	sensitive	lineage4	lineage4.4.2	0.06	[]	[]	[]	[]	[]	[]	[]	[]	[]	[]	[]	[]	1	1.2	0.12	5	8	0.06	1	1	0	0	0	0
NTRL00266	2013	Fujian	MDR	lineage2	lineage2.2.1	0.25	[]	[]	[]	[]	[]	[]	[]	[]	[]	[]	Phe320Phe(ttt/ttc);'	1.0,241;	32	0.6	16	1.2	1	4	0.25	0.5	0	0	0	0
NTRL00267	2013	Fujian	pre-XDR	lineage2	lineage2.2.1	0.25	[]	[]	[]	[]	[]	[]	[]	[]	[]	[]	Phe320Phe(ttt/ttc);'	1.0,271;	16	1.2	4	1.2	8	2	4	0.5	0	0	0	0
NTRL00268	2013	Fujian	sensitive	lineage1	lineage1.2.2.2	1	[]	[]	[]	[]	[]	[]	[]	[]	[]	[]	Ala185Ala(gcc/gcg);Phe320Phe(ttt/ttc);'	0.9856,206;1.0,241;	2	2.5	0.25	2.5	2	0.06	0.25	0.5	0	0	0	0
NTRL00269	2013	Fujian	RR-TB	lineage2	lineage2.2.1	0.25	[]	[]	[]	[]	[]	[]	[]	[]	[]	[]	Phe320Phe(ttt/ttc);'	1.0,238;	2	2.5	16	2.5	0.5	0.06	0.25	0.5	0	0	0	0
NTRL00270	2013	Fujian	MDR	lineage2	lineage2.2.1.1	0.25	[]	[]	[]	[]	[]	[]	[]	[]	[]	[]	Phe320Phe(ttt/ttc);'	1.0,135;	2	10	16	2.5	1	0.5	0.5	0.5	0	0	0	0
NTRL00271	2013	Fujian	sensitive	lineage2	lineage2.2.1	0.25	[]	[]	[]	[]	[]	[]	[]	[]	[]	[]	Phe320Phe(ttt/ttc);'	1.0,139;	1	0.6	0.12	2.5	0.5	0.06	0.25	0.5	0	0	0	0
NTRL00272	2013	Fujian	other	lineage4	lineage4.5	0.06	[]	[]	[]	[]	[]	[]	[]	[]	Arg161Arg(cgg/cga);'	1.0,155;	[]	[]	2	0.6	0.25	2.5	16	0.03	8	0.5	0	0	0	0
NTRL00273	2013	Fujian	sensitive	lineage4	lineage4.4.2	0.06	[]	[]	[]	[]	[]	[]	[]	[]	[]	[]	[]	[]	1	1.2	0.25	2.5	4	0.06	1	1	0	0	0	0
NTRL00274	2013	Fujian	pre-XDR	lineage2	lineage2.2.1	0.125	[]	[]	[]	[]	[]	[]	[]	[]	[]	[]	Phe320Phe(ttt/ttc);'	1.0,138;	16	40	16	1.2	16	4	4	0.25	0	0	0	0
NTRL00275	2013	Fujian	sensitive	lineage4	lineage4.5	0.06	[]	[]	[]	[]	[]	[]	[]	[]	[]	[]	[]	[]	2	1.2	0.12	2.5	4	0.03	1	0.5	0	0	0	0
NTRL00276	2013	Fujian	sensitive	lineage1	lineage1.1.2	0.5	[]	[]	[]	[]	[]	[]	[]	[]	[]	[]	Phe320Phe(ttt/ttc);'	0.9853,67;	1	1.2	0.25	2.5	1	0.06	0.25	0.5	0	0	0	0
NTRL00277	2013	Shandong	sensitive	lineage2	lineage2.2.1	0.25	[]	[]	[]	[]	[]	[]	[]	[]	[]	[]	Phe320Phe(ttt/ttc);'	0.995,200;	1	1	0.03	1	0.25	0.025	0.12	0.25	0.03	0.06	0.008	0.25
NTRL00278	2013	Shandong	sensitive	lineage2	lineage2.2.1	0.25	[]	[]	[]	[]	[]	[]	[]	[]	[]	[]	Phe320Phe(ttt/ttc);'	1.0,287;	1	1	0.12	1	0.25	0.05	0.25	0.25	0.03	0.12	0.008	0.25
NTRL00279	2013	Shandong	sensitive	lineage2	lineage2.2.1	0.125	[]	[]	[]	[]	[]	[]	[]	[]	[]	[]	Phe320Phe(ttt/ttc);'	1.0,178;	0.5	0.25	0.03	1	0.25	0.025	0.25	0.25	0.008	0.06	0.008	0.25
NTRL00280	2013	Shandong	sensitive	lineage2	lineage2.2.1	0.125	[]	[]	[]	[]	[]	[]	[]	[]	[]	[]	Phe320Phe(ttt/ttc);'	1.0,201;	1	0.5	0.06	2	0.5	0.05	0.5	0.5	0.06	0.12	0.008	0.25
NTRL00281	2013	Shandong	sensitive	lineage2	lineage2.2.1	0.25	[]	[]	[]	[]	[]	[]	[]	[]	[]	[]	Phe320Phe(ttt/ttc);'	1.0,188;	1	0.5	0.06	2	0.5	0.05	0.25	0.25	0.03	0.12	0.008	0.5
NTRL00282	2013	Shandong	sensitive	lineage2	lineage2.2.1	0.25	[]	[]	[]	[]	[]	[]	[]	[]	[]	[]	Phe320Phe(ttt/ttc);'	0.9935,153;	1	0.5	0.03	1	0.5	0.05	0.25	0.25	0.015	0.06	0.008	0.25
NTRL00283	2013	Shandong	sensitive	lineage2	lineage2.2.1	0.25	[]	[]	[]	[]	Ser8Ser(tcc/tct);'	1.0,159;	[]	[]	[]	[]	Phe320Phe(ttt/ttc);'	1.0,134;	0.5	0.5	0.03	2	0.5	0.025	0.25	0.5	0.015	0.06	0.008	0.25
NTRL00284	2013	Shandong	sensitive	lineage2	lineage2.2.1.1	0.25	[]	[]	[]	[]	[]	[]	[]	[]	[]	[]	Phe320Phe(ttt/ttc);'	1.0,161;	0.5	0.5	0.06	1	0.25	0.025	0.25	0.25	0.015	0.06	0.008	0.25
NTRL00285	2013	Shandong	MDR	lineage2	lineage2.2.1	0.125	[]	[]	[]	[]	[]	[]	Ala469Ser(gcc/tcc);'	1.0,171;	[]	[]	Phe320Phe(ttt/ttc);'	1.0,159;	1	0.5	8	1	0.5	1.6	0.25	0.25	0.015	0.06	0.008	0.25
NTRL00286	2013	Shandong	sensitive	lineage2	lineage2.2.2	0.25	[]	[]	[]	[]	[]	[]	Ala153Thr(gcg/acg);'	0.9691,94;	[]	[]	Phe320Phe(ttt/ttc);'	0.9947,188;	0.5	1	0.06	1	0.25	0.05	0.12	0.25	0.03	0.12	0.008	0.25
NTRL00287	2013	Shandong	sensitive	lineage2	lineage2.2.1	0.25	[]	[]	[]	[]	[]	[]	[]	[]	[]	[]	Phe320Phe(ttt/ttc);'	1.0,182;	0.5	0.5	0.03	1	0.25	0.05	0.25	0.25	0.03	0.06	0.008	0.25
NTRL00288	2013	Shandong	sensitive	lineage2	lineage2.2.1	0.25	[]	[]	[]	[]	[]	[]	[]	[]	[]	[]	Phe320Phe(ttt/ttc);'	1.0,153;	0.5	0.5	0.03	1	0.5	0.05	0.25	0.25	0.015	0.06	0.008	0.25
NTRL00289	2013	Shandong	sensitive	lineage2	lineage2.2.1	0.25	[]	[]	[]	[]	Ser8Ser(tcc/tct);'	1.0,131;	[]	[]	[]	[]	Phe320Phe(ttt/ttc);'	1.0,174;	1	1	0.12	2	0.25	0.05	0.12	0.5	0.03	0.12	0.008	0.25
NTRL00290	2013	Shandong	sensitive	lineage2	lineage2.2.1	0.125	[]	[]	[]	[]	[]	[]	[]	[]	[]	[]	Phe320Phe(ttt/ttc);'	1.0,162;	0.5	0.5	0.06	1	2	0.025	1	0.25	0.015			0.25
NTRL00291	2013	Shandong	MDR	lineage2	lineage2.2.1	0.125	[]	[]	[]	[]	[]	[]	[]	[]	[]	[]	Phe320Phe(ttt/ttc);'	1.0,169;	1	8	8	1	1	3.2	0.5	0.25	0.03	0.06	0.008	0.5
NTRL00292	2013	Shandong	RR-TB	lineage2	lineage2.2.1	0.125	[]	[]	[]	[]	[]	[]	[]	[]	[]	[]	Phe320Phe(ttt/ttc);'	1.0,163;	2	0.5	2	8	4	0.05	1	0.5	0.25	0.25		4
NTRL00293	2013	Shandong	MDR	lineage2	lineage2.2.1	0.125	[]	[]	[]	[]	[]	[]	Gly118Val(ggt/gtt);'	0.981,158;	[]	[]	Phe320Phe(ttt/ttc);'	1.0,165;	1	0.25	8	2	0.25	0.8	0.25	0.25	0.015	0.06	0.015	0.25
NTRL00294	2013	Shandong	MDR	lineage2	lineage2.2.1	0.25	[]	[]	[]	[]	[]	[]	Gly118Val(ggt/gtt);'	0.931,175;	[]	[]	Phe320Phe(ttt/ttc);'	0.9886,173;	2	0.5	8	8	8	0.8	0.25	8	0.03	0.25	0.5	4
NTRL00295	2013	Shandong	MDR	lineage2	lineage2.2.1	0.25	[]	[]	[]	[]	[]	[]	[]	[]	[]	[]	Phe320Phe(ttt/ttc);'	0.9964,274;	1	8	8	1	0.5	0.8	0.25	0.25	0.015	0.06	0.008	0.25
NTRL00296	2013	Shandong	sensitive	lineage4	lineage4.4.2	0.25	[]	[]	[]	[]	[]	[]	[]	[]	[]	[]	[]	[]	1	2	0.06	2	0.25	0.05	0.25	0.25	0.03	0.06	0.008	0.25
NTRL00297	2013	Henan	MDR	lineage2	lineage2.2.2	0.125	[]	[]	[]	[]	[]	[]	[]	[]	[]	[]	Tyr155Tyr(tac/tat);Phe320Phe(ttt/ttc);'	1.0,193;1.0,187;	8	0.6	16	1.2	1	4	0.25	0.25	0	0	0	0
NTRL00298	2013	Henan	MDR	lineage2	lineage2.2.1.2	0.25	[]	[]	[]	[]	[]	[]	[]	[]	[]	[]	Phe320Phe(ttt/ttc);'	1.0,229;	1	1.2	16	1.2	0.5	2	0.25	0.25	0	0	0	0
NTRL00299	2013	Hubei	pre-XDR	lineage2	lineage2.2.1	0.25	[]	[]	[]	[]	[]	[]	[]	[]	[]	[]	Phe320Phe(ttt/ttc);'	1.0,241;	8	1	4	2	8	1.6	4	8	2	4	0.015	2
NTRL00300	2013	Hunan	MDR	lineage2	lineage2.2.1.2	0.25	[]	[]	[]	[]	[]	[]	[]	[]	[]	[]	Phe320Phe(ttt/ttc);'	1.0,206;	1	1	4	1	0.25	1.6	0.12	0.25	0.03	0.06	0.015	0.25
NTRL00301	2013	Hunan	pre-XDR	lineage2	lineage2.2.1	0.5	[]	[]	[]	[]	[]	[]	[]	[]	[]	[]	Phe320Phe(ttt/ttc);'	1.0,299;	2	1	4	1	4	1.6	2	0.25	0.03	0.06	0.015	0.5
NTRL00302	2013	Hunan	MDR	lineage2	lineage2.2.2	0.25	[]	[]	[]	[]	[]	[]	[]	[]	[]	[]	Phe320Phe(ttt/ttc);'	0.9947,188;	8	1.2	16	2.5	0.5	4	0.25	0.5	0	0	0	0
NTRL00303	2013	Hunan	MDR	lineage2	lineage2.2.1.1	0.25	[]	[]	[]	[]	[]	[]	[]	[]	[]	[]	Phe320Phe(ttt/ttc);'	1.0,302;	2	10	16	1.2	2	0.25	0.25	0.25	0	0	0	0
NTRL00304	2013	Hunan	RR-TB	lineage2	lineage2.2.1	0.125	[]	[]	[]	[]	[]	[]	[]	[]	[]	[]	Phe320Phe(ttt/ttc);'	1.0,231;	4	0.6	16	1.2	1	0.12	0.25	0.25	0	0	0	0
NTRL00305	2013	Hunan	MDR	lineage2	lineage2.2.1	0.25	[]	[]	[]	[]	[]	[]	[]	[]	[]	[]	Phe320Phe(ttt/ttc);'	1.0,202;	1	0.6	16	2.5	1	4	0.25	0.25	0	0	0	0
NTRL00306	2013	Hunan	MDR	lineage2	lineage2.2.1	0.25	[]	[]	[]	[]	[]	[]	[]	[]	[]	[]	Phe320Phe(ttt/ttc);'	1.0,199;	8	2	4	1	0.5	1.6	0.25	0.25	0.03	0.06	0.015	0.5
NTRL00307	2013	Hunan	MDR	lineage2	lineage2.2.1.1	0.125	[]	[]	[]	[]	[]	[]	[]	[]	[]	[]	Phe320Phe(ttt/ttc);'	1.0,195;	8	2	4	1	0.25	0.4	0.25	0.25	0.03	0.06	0.015	0.5
NTRL00308	2013	Hunan	MDR	lineage2	lineage2.2.1	0.016	[]	[]	[]	[]	[]	[]	[]	[]	[]	[]	Phe320Phe(ttt/ttc);'	1.0,168;	8	8	4	1	0.25	1.6	0.25	0.25	0.015	0.06	0.015	0.25
NTRL00309	2013	Hunan	RR-TB	lineage2	lineage2.2.1	0.125	[]	[]	[]	[]	[]	[]	[]	[]	[]	[]	Phe320Phe(ttt/ttc);'	0.9913,229;	1	1	4	1	0.25	0.025	0.12	0.25	0.015	0.06	0.015	0.12
NTRL00310	2013	Hunan	MDR	lineage2	lineage2.1	0.25	[]	[]	[]	[]	[]	[]	Ala505Thr(gcg/acg);'	1.0,328;	[]	[]	Ala216Ala(gct/gca);Phe320Phe(ttt/ttc);'	1.0,248;1.0,310;	8	1	4	2	0.5	1.6	0.25	0.25	0.06	0.06	0.015	0.5
NTRL00311	2013	Hunan	MDR	lineage2	lineage2.2.1	0.25	[]	[]	[]	[]	[]	[]	[]	[]	[]	[]	Phe320Phe(ttt/ttc);'	1.0,210;	2	1	4	1	0.25	1.6	0.12	0.25	0.06	0.06	0.015	0.25
NTRL00312	2013	Hunan	HR-TB	lineage4	lineage4.4.2	0.125	[]	[]	[]	[]	[]	[]	[]	[]	[]	[]	[]	[]	1	2	0.12	2	2	0.8	0.5	1	0.06	0.25	1	0.5
NTRL00313	2013	Hunan	MDR	lineage2	lineage2.2.1	0.125	[]	[]	[]	[]	[]	[]	[]	[]	[]	[]	Phe320Phe(ttt/ttc);'	0.9953,214;	16	0.3	16	1.2	0.5	2	0.25	0.25	0	0	0	0
NTRL00314	2013	Hunan	MDR	lineage4	lineage4.4.2	0.25	[]	[]	Gly248Gly(ggc/gga);'	1.0,210;	[]	[]	[]	[]	[]	[]	[]	[]	4	2	4	4	8	1.6	0.5	4	0.015	0.06	1	2
NTRL00315	2013	Hunan	HR-TB	lineage2	lineage2.2.1	0.25	[]	[]	[]	[]	[]	[]	[]	[]	[]	[]	Phe320Phe(ttt/ttc);'	1.0,228;	4	4	0.5	2	2	0.8	0.5	4	0.06	0.25	1	0.5
NTRL00316	2013	Hunan	sensitive	lineage4	lineage4.5	0.125	[]	[]	[]	[]	[]	[]	[]	[]	[]	[]	[]	[]	1	1	0.06	2	0.25	0.025	0.12	0.25	0.03	0.06	0.25	0.25
NTRL00317	2013	Hunan	RR-TB	lineage4	lineage4.5	0.125	[]	[]	[]	[]	[]	[]	[]	[]	[]	[]	[]	[]	1	2	4	1	0.25	0.025	0.12	0.25	1	0.06	0.015	0.12
NTRL00318	2013	Hunan	sensitive	lineage2	lineage2.2.1.2	0.25	[]	[]	[]	[]	[]	[]	[]	[]	[]	[]	Phe320Phe(ttt/ttc);'	1.0,229;	2	2	0.06	2	2	0.05	1	0.25	0.03	0.06	0.015	0.25
NTRL00319	2013	Hunan	MDR	lineage2	lineage2.2.1	0.125	[]	[]	[]	[]	[]	[]	[]	[]	Ile59Leu(atc/ctc);'	0.9883,169;	Phe320Phe(ttt/ttc);'	1.0,177;	8	1	1	2	0.25	1.6	0.12	0.25	0.015	0.06	0.015	0.5
NTRL00320	2013	Guangdong	sensitive	lineage4	lineage4.4	>16	Tyr89*(tac/taa);'	0.993,144	[]	[]	[]	[]	[]	[]	[]	[]	[]	[]	2	1.2	0.12	5	1	0.03	0.5	0.5	0	0	0	0
NTRL00321	2013	Guangxi	MDR	lineage2	lineage2.2.1	0.25	[]	[]	[]	[]	[]	[]	Asp662Asp(gat/gac);'	0.9898,195;	[]	[]	Phe320Phe(ttt/ttc);'	0.9847,193;	8	2.5	16	2.5	0.5	4	0.25	0.25	0	0	0	0
NTRL00322	2013	Guangxi	sensitive	lineage2	lineage2.2.2	0.25	[]	[]	[]	[]	[]	[]	[]	[]	[]	[]	Phe320Phe(ttt/ttc);'	0.9963,266;	1	0.3	0.12	2.5	1	0.03	0.5	0.25	0	0	0	0
NTRL00323	2013	Guangxi	RR-TB	lineage4	lineage4.4.2	0.06	[]	[]	[]	[]	[]	[]	[]	[]	[]	[]	[]	[]	1	1.2	16	5	1	0.06	0.25	0.5	0	0	0	0
NTRL00324	2013	Guangxi	sensitive	lineage4	lineage4.4.2	0.125	[]	[]	[]	[]	[]	[]	[]	[]	[]	[]	[]	[]	1	1.2	0.12	2.5	1	0.06	0.25	0.5	0	0	0	0
NTRL00325	2013	Guangxi	sensitive	lineage2	lineage2.2.1	0.25	[]	[]	[]	[]	[]	[]	[]	[]	[]	[]	Asp219Asn(gac/aac);Phe320Phe(ttt/ttc);'	1.0,215;1.0,227;	1	1.2	0.12	1.2	0.5	0.03	0.25	0.25	0	0	0	0
NTRL00326	2013	Guangxi	pre-XDR	lineage2	lineage2.2.1	0.125	[]	[]	Leu113Leu(ctg/ttg);'	1.0,234;	[]	[]	[]	[]	[]	[]	Phe320Phe(ttt/ttc);'	0.9962,262;	4	0.3	16	2.5	16	4	8	0.5	0	0	0	0
NTRL00327	2013	Guangxi	MDR	lineage2	lineage2.2.1	0.125	[]	[]	[]	[]	[]	[]	[]	[]	[]	[]	Phe320Phe(ttt/ttc);'	1.0,211;	2	1.2	16	1.2	0.5	4	0.25	0.25	0	0	0	0
NTRL00328	2013	Guangxi	MDR	lineage4	lineage4.4.2	0.03	[]	[]	[]	[]	[]	[]	[]	[]	[]	[]	[]	[]	1	1.2	16	5	1	2	0.25	0.5	0	0	0	0
NTRL00329	2013	Guangxi	HR-TB	lineage2	lineage2.2.1	0.125	[]	[]	Leu113Leu(ctg/ttg);'	0.996,248;	[]	[]	[]	[]	[]	[]	Phe320Phe(ttt/ttc);'	0.9961,257;	1	0.6	0.12	2.5	0.5	4	0.25	0.25	0	0	0	0
NTRL00330	2013	Guangxi	HR-TB	lineage2	lineage2.2.1	0.25	[]	[]	[]	[]	[]	[]	[]	[]	[]	[]	Phe320Phe(ttt/ttc);'	1.0,252;	2	0.6	0.25	2.5	0.5	4	0.25	0.25	0	0	0	0
NTRL00331	2013	Guangxi	sensitive	lineage2	lineage2.2.1	0.03	[]	[]	[]	[]	[]	[]	[]	[]	[]	[]	Phe320Phe(ttt/ttc);'	0.9953,210;	2	0.6	0.12	2.5	0.5	0.03	0.25	0.25	0	0	0	0
NTRL00332	2013	Guangxi	RR-TB	lineage2	lineage2.2.2	0.125	[]	[]	[]	[]	[]	[]	[]	[]	[]	[]	Phe320Phe(ttt/ttc);'	1.0,221;	1	0.6	16	2.5	0.5	0.06	0.25	0.25	0	0	0	0
NTRL00333	2013	Hainan	MDR	lineage2	lineage2.2.1	0.125	[]	[]	[]	[]	Arg253His(cgc/cac);'	1.0,134;	[]	[]	[]	[]	Phe320Phe(ttt/ttc);'	1.0,183;	0.5	0.6	16	1.2	1	2	0.25	0.5	0	0	0	0
NTRL00334	2013	Hainan	sensitive	lineage2	lineage2.2.1	0.25	Thr50Thr(acc/act)'	0.996,268	[]	[]	[]	[]	[]	[]	[]	[]	Phe320Phe(ttt/ttc);'	1.0,236;	2	1	0.12	2	0.5	0.05	0.5	0.5	0.06	0.12	0.12	0.5
NTRL00335	2013	Hainan	MDR	lineage4	lineage4.5	>16	[]	[]	[]	[]	[]	[]	[]	[]	[]	[]	[]	[]	2	1	4	2	0.25	0.8	0.25	0.25	0.03	0.12	1	0.5
NTRL00336	2013	Hainan	pre-XDR	lineage4	lineage4.2.2	0.25	[]	[]	Ser35Ala(tcg/gcg);'	1.0,161;	[]	[]	[]	[]	[]	[]	[]	[]	4	8	4	2	8	1.6	4	0.5	0.03	0.06	0.015	0.5
NTRL00337	2013	Hainan	sensitive	lineage2	lineage2.2.1	0.25	[]	[]	[]	[]	[]	[]	Val713Leu((gtg/ctg);'	1.0,114;	[]	[]	Phe320Phe(ttt/ttc);'	1.0,160;	2	1	0.25	2	0.25	0.05	0.25	0.25	0.03	0.12	1	0.5
NTRL00338	2013	Hainan	MDR	lineage2	lineage2.2.1	0.25	[]	[]	[]	[]	[]	[]	[]	[]	[]	[]	Gly168Gly(ggg/ggc);Phe320Phe(ttt/ttc);'	0.9922,127;1.0,206;	8	1	4	16	0.5	1.6	0.25	8	0.03	0.06	0.015	0.5
NTRL00339	2013	Hainan	MDR	lineage2	lineage2.2.2	0.125	[]	[]	Val188Ile(gtc/atc);'	0.973,252;	[]	[]	[]	[]	[]	[]	Phe320Phe(ttt/ttc);'	1.0,254;	4	0.5	4	8	0.5	1.6	0.25	1	0.03	0.12	0.015	0.5
NTRL00340	2013	Hainan	sensitive	lineage4	lineage4.2.2	0.125	[]	[]	[]	[]	[]	[]	[]	[]	[]	[]	[]	[]	1	0.6	0.12	2.5	1	0.06	0.25	0.5	0	0	0	0
NTRL00341	2013	Hainan	sensitive	lineage4	lineage4.2.2	0.125	[]	[]	[]	[]	[]	[]	Leu661Leu(ctg/cta);Leu751Leu(ttg/tta);'	1.0,143;0.9931,144;	[]	[]	[]	[]	1	0.6	0.12	5	1	0.03	0.5	0.5	0	0	0	0
NTRL00342	2013	Hainan	MDR	lineage2	lineage2.2.1	0.125	[]	[]	[]	[]	[]	[]	[]	[]	[]	[]	Phe320Phe(ttt/ttc);'	1.0,153;	8	8	4	2	0.25	1.6	0.25	0.5	0.03	0.12	0.015	0.5
NTRL00343	2013	Hainan	pre-XDR	lineage2	lineage2.2.1	0.125	[]	[]	[]	[]	[]	[]	[]	[]	[]	[]	Phe320Phe(ttt/ttc);'	1.0,162;	4	10	16	2.5	16	2	4	0.25	0	0	0	0
NTRL00344	2013	Sichuan	other	lineage2	lineage2.2.1	0.06	[]	[]	[]	[]	[]	[]	[]	[]	[]	[]	Phe320Phe(ttt/ttc);'	1.0,321;	1	0.6	0.25	2.5	8	0.03	4	0.25	0	0	0	0
NTRL00345	2013	Sichuan	MDR	lineage4	lineage4.4.2	0.06	[]	[]	[]	[]	[]	[]	[]	[]	[]	[]	[]	[]	2	4	4	1	1	1.6	1	0.25	0.03	0.12	0.015	0.25
NTRL00346	2013	Sichuan	MDR	lineage4	lineage4.5	0.125	[]	[]	[]	[]	[]	[]	[]	[]	[]	[]	[]	[]	4	0.5	1	1	2	0.8	0.5	0.25	0.25	0.12	0.015	0.5
NTRL00347	2013	Sichuan	sensitive	lineage4	lineage4.5	0.125	[]	[]	[]	[]	[]	[]	[]	[]	[]	[]	[]	[]	2	1	0.5	1	0.5	0.025	0.5	0.25	0.06	0.25	0.015	0.5
NTRL00348	2013	Sichuan	sensitive	lineage2	lineage2.2.1	0.25	[]	[]	[]	[]	[]	[]	[]	[]	[]	[]	Phe320Phe(ttt/ttc);'	1.0,281;	2	0.5	0.12	1	0.5	0.025	0.25	0.25	0.06	0.06	0.015	0.25
NTRL00349	2013	Sichuan	MDR	lineage2	lineage2.2.2	0.06	[]	[]	[]	[]	[]	[]	[]	[]	[]	[]	Phe320Phe(ttt/ttc);'	0.9934,302;	16	40	16	40	1	2	0.5	16	0	0	0	0
NTRL00350	2013	Sichuan	pre-XDR	lineage2	lineage2.2.2	0.125	[]	[]	[]	[]	[]	[]	[]	[]	[]	[]	Phe320Phe(ttt/ttc);'	1.0,217;	16	10	16	40	8	2	2	16	0	0	0	0
NTRL00351	2013	Sichuan	sensitive	lineage2	lineage2.2.1.1	>16	Leu49Pro(ctg/ccg);'	1.0,250	[]	[]	[]	[]	[]	[]	[]	[]	Phe320Phe(ttt/ttc);'	1.0,244;	2	1	0.12	2	0.5	0.05	0.25	0.25	0.06	0.12	1	0.5
NTRL00352	2013	Sichuan	other	lineage2	lineage2.2.1	0.06	[]	[]	[]	[]	[]	[]	[]	[]	[]	[]	Phe320Phe(ttt/ttc);'	1.0,218;	1	0.6	0.12	2.5	16	0.03	4	0.25	0	0	0	0
NTRL00353	2013	Sichuan	pre-XDR	lineage2	lineage2.2.1.1	0.25	[]	[]	[]	[]	[]	[]	[]	[]	[]	[]	Phe320Phe(ttt/ttc);'	1.0,175;	8	0.6	16	1.2	8	2	4	0.25	0	0	0	0
NTRL00354	2013	Sichuan	MDR	lineage2	lineage2.2.1	0.125	[]	[]	[]	[]	[]	[]	[]	[]	[]	[]	Phe320Phe(ttt/ttc);'	0.9967,305;	4	0.3	16	1.2	2	2	0.5	0.25	0	0	0	0
NTRL00355	2013	Sichuan	other	lineage4	lineage4.5	0.06	[]	[]	[]	[]	[]	[]	[]	[]	[]	[]	[]	[]	1	0.6	0.12	5	16	0.03	8	0.5	0	0	0	0
NTRL00356	2013	Sichuan	pre-XDR	lineage2	lineage2.2.1	0.25	[]	[]	[]	[]	[]	[]	[]	[]	[]	[]	Phe320Phe(ttt/ttc);'	1.0,202;	16	0.6	16	40	8	4	4	16	0	0	0	0
NTRL00357	2013	Sichuan	MDR	lineage2	lineage2.2.1	0.125	[]	[]	[]	[]	[]	[]	[]	[]	[]	[]	Phe320Phe(ttt/ttc);'	0.9898,195;	8	0.6	16	2.5	4	2	1	0.25	0	0	0	0
NTRL00358	2013	Sichuan	MDR	lineage2	lineage2.2.1	0.125	[]	[]	[]	[]	[]	[]	[]	[]	[]	[]	Phe320Phe(ttt/ttc);'	1.0,203;	8	0.6	16	2.5	4	4	1	0.5	0	0	0	0
NTRL00359	2013	Sichuan	sensitive	lineage2	lineage2.2.1	0.25	[]	[]	Leu113Leu(ctg/ttg);'	1.0,195;	[]	[]	[]	[]	[]	[]	Phe320Phe(ttt/ttc);'	1.0,235;	2	0.6	0.12	2.5	1	0.03	0.25	0.5	0	0	0	0
NTRL00360	2013	Sichuan	sensitive	lineage4	lineage4.4.2	0.06	[]	[]	[]	[]	[]	[]	[]	[]	[]	[]	[]	[]	0.5	0.3	0.12	0.6	0.25	0.03	0.06	0.12	0	0	0	0
NTRL00361	2013	Sichuan	sensitive	lineage4	lineage4.5	0.125	[]	[]	[]	[]	[]	[]	[]	[]	[]	[]	[]	[]	2	1.2	0.12	5	1	0.03	0.5	0.5	0	0	0	0
NTRL00362	2013	Guizhou	MDR	lineage2	lineage2.2.1	0.25	[]	[]	[]	[]	[]	[]	[]	[]	[]	[]	Phe320Phe(ttt/ttc);'	1.0,263;	1	0.6	16	2.5	0.5	4	0.12	0.25	0	0	0	0
NTRL00363	2013	Guizhou	MDR	lineage4	lineage4	0.06	[]	[]	[]	[]	[]	[]	Ala524Gly(gcg/ggg);Gly809Gly(ggc/ggg);'	0.9836,421;0.9872,386;	[]	[]	[]	[]	8	1.2	16	2.5	0.25	4	0.12	0.5	0	0	0	0
NTRL00364	2013	Guizhou	sensitive	lineage2	lineage2.2.1	0.125	[]	[]	Leu113Leu(ctg/ttg);'	1.0,408;	[]	[]	[]	[]	[]	[]	Phe320Phe(ttt/ttc);'	0.9975,400;	4	0.6	0.25	2.5	1	0.03	0.25	0.5	0	0	0	0
NTRL00365	2013	Yunnan	sensitive	lineage2	lineage2.2.1	0.5	[]	[]	[]	[]	[]	[]	[]	[]	[]	[]	Phe320Phe(ttt/ttc);'	1.0,289;	2	1	0.25	2	0.5	0.05	0.5	0.25	0.25	0.25	0.015	1
NTRL00366	2013	Shaanxi	pre-XDR	lineage2	lineage2.2.1	0.125	[]	[]	[]	[]	[]	[]	[]	[]	[]	[]	Phe320Phe(ttt/ttc);'	1.0,150;	2	2.5	16	1.2	16	2	4	0.25	0	0	0	0
NTRL00367	2013	Shaanxi	MDR	lineage2	lineage2.2.1	0.25	[]	[]	[]	[]	[]	[]	[]	[]	[]	[]	Phe320Phe(ttt/ttc);'	1.0,123;	8	2.5	16	2.5	0.5	4	0.25	0.25	0	0	0	0
NTRL00368	2013	Shaanxi	pre-XDR	lineage2	lineage2.2.1	0.25	[]	[]	[]	[]	[]	[]	[]	[]	[]	[]	Phe320Phe(ttt/ttc);'	1.0,146;	4	10	16	1.2	16	0.5	8	0.5	0	0	0	0
NTRL00369	2013	Shaanxi	RR-TB	lineage2	lineage2.2.1	0.125	[]	[]	[]	[]	[]	[]	[]	[]	[]	[]	Phe320Phe(ttt/ttc);'	1.0,161;	1	0.6	16	2.5	1	0.06	0.25	0.25	0	0	0	0
NTRL00370	2013	Shaanxi	pre-XDR	lineage2	lineage2.2.1	0.125	[]	[]	[]	[]	[]	[]	[]	[]	[]	[]	Phe320Phe(ttt/ttc);'	1.0,277;	1	1.2	16	1.2	8	4	2	0.25	0	0	0	0
NTRL00371	2013	Shaanxi	MDR	lineage4	lineage4.2.2	0.125	[]	[]	[]	[]	[]	[]	[]	[]	[]	[]	[]	[]	2	0.6	16	2.5	1	4	0.25	0.5	0	0	0	0
NTRL00372	2013	Shaanxi	pre-XDR	lineage2	lineage2.2.1	0.25	[]	[]	[]	[]	[]	[]	[]	[]	[]	[]	Phe320Phe(ttt/ttc);'	0.9968,314;	4	5	16	1.2	16	0.5	8	0.25	0	0	0	0
NTRL00373	2013	Shaanxi	pre-XDR	lineage2	lineage2.2.1	0.125	[]	[]	[]	[]	[]	[]	[]	[]	[]	[]	Phe320Phe(ttt/ttc);'	1.0,279;	1	0.6	16	40	16	0.03	8	16	0	0	0	0
NTRL00374	2013	Shaanxi	MDR	lineage4	lineage4.5	0.125	[]	[]	[]	[]	[]	[]	[]	[]	[]	[]	[]	[]	4	0.6	16	5	0.5	2	0.5	0.25	0	0	0	0
NTRL00375	2013	Shaanxi	pre-XDR	lineage2	lineage2.2.2	0.125	[]	[]	[]	[]	[]	[]	[]	[]	[]	[]	Phe320Phe(ttt/ttc);'	1.0,358;	2	1.2	2	2.5	16	4	4	0.5	0	0	0	0
NTRL00376	2013	Shaanxi	MDR	lineage2	lineage2.2.1	0.125	[]	[]	[]	[]	[]	[]	[]	[]	[]	[]	Phe320Phe(ttt/ttc);'	1.0,265;	4	40	16	2.5	8	4	1	0.5	0	0	0	0
NTRL00377	2013	Shaanxi	MDR	lineage2	lineage2.2.1	0.25	[]	[]	[]	[]	[]	[]	[]	[]	[]	[]	Phe320Phe(ttt/ttc);'	1.0,435;	2	0.6	16	1.2	1	4	0.5	0.5	0	0	0	0
NTRL00378	2013	Gansu	MDR	lineage2	lineage2.2.1	0.25	[]	[]	[]	[]	[]	[]	[]	[]	[]	[]	Phe320Phe(ttt/ttc);'	1.0,171;	8	1.2	16	1.2	1	2	0.25	0.25	0	0	0	0
NTRL00379	2013	Qinghai	sensitive	lineage2	lineage2.2.1	0.25	[]	[]	[]	[]	[]	[]	[]	[]	[]	[]	Phe320Phe(ttt/ttc);'	1.0,171;	2	1	0.06	2	0.5	0.05	0.5	0.25	0.25	0.12	0.015	0.5
NTRL00380	2013	Qinghai	MDR	lineage2	lineage2.2.1	0.25	[]	[]	[]	[]	[]	[]	[]	[]	[]	[]	Phe320Phe(ttt/ttc);'	1.0,177;	4	0.5	4	1	1	1.6	0.5	0.25	0.03	0.06	0.015	0.25
NTRL00381	2013	Qinghai	MDR	lineage2	lineage2.2.1	0.25	[]	[]	[]	[]	[]	[]	[]	[]	[]	[]	Phe320Phe(ttt/ttc);'	1.0,206;	1	1	4	1	0.25	1.6	0.25	0.25	0.12	0.06	0.015	0.12
NTRL00382	2013	Hebei	MDR	lineage2	lineage2.2.1	0.125	[]	[]	[]	[]	[]	[]	[]	[]	[]	[]	Phe320Phe(ttt/ttc);'	1.0,142;	4	4	1	2	0.25	1.6	0.12	1	0.015	0.25	0.015	0.5
NTRL00383	2013	Hebei	sensitive	lineage2	lineage2.2.1	0.125	[]	[]	[]	[]	[]	[]	[]	[]	[]	[]	Phe320Phe(ttt/ttc);'	1.0,78;	1	4	0.12	2	0.25	0.05	0.12	0.5	0.015	0.06	0.015	0.5
NTRL00384	2013	Hebei	sensitive	lineage2	lineage2.2.1	0.25	[]	[]	[]	[]	Asp66Asn(gac/aac);'	0.9924,130;	[]	[]	[]	[]	Phe320Phe(ttt/ttc);'	1.0,195;	1	4	0.25	2	0.25	0.05	0.12	1	0.06	0.25	0.015	0.5
NTRL00385	2013	Hebei	sensitive	lineage2	lineage2.2.1	0.25	[]	[]	[]	[]	[]	[]	[]	[]	[]	[]	Phe320Phe(ttt/ttc);'	1.0,183;	1	4	0.25	2	0.25	0.05	0.12	1	0.03	0.25	0.015	0.5
NTRL00386	2013	Hebei	sensitive	lineage2	lineage2.2.1	0.25	[]	[]	[]	[]	[]	[]	[]	[]	[]	[]	Phe320Phe(ttt/ttc);'	1.0,153;	1	2	0.12	2	0.25	0.1	0.12	1	0.06	0.25	0.015	0.5
NTRL00387	2013	Hebei	sensitive	lineage2	lineage2.2.1	0.25	[]	[]	[]	[]	[]	[]	[]	[]	[]	[]	Phe320Phe(ttt/ttc);'	1.0,156;	1	4	0.12	2	0.25	0.05	0.06	0.5	0.03	0.25	0.015	0.5
NTRL00388	2014	Xinjiang	other	lineage2	lineage2.2.1	0.125	[]	[]	[]	[]	[]	[]	[]	[]	[]	[]	Phe320Phe(ttt/ttc);'	0.9962,263;	2	1	0.25	1	4	0.025	2	0.25	0.03	0.06	0.015	0.5
NTRL00389	2015	Henan	pre-XDR	lineage4	lineage4.5	0.25	[]	[]	[]	[]	[]	[]	[]	[]	[]	[]	[]	[]	4	2	8	8	8	3.2	4	4	0.03	0.25	0.5	4
NTRL00390	2015	Henan	sensitive	lineage2	lineage2.2.2	0.125	[]	[]	[]	[]	Gln301Gln(cag/caa);'	1.0,207;	[]	[]	[]	[]	Phe320Phe(ttt/ttc);'	1.0,220;	1	0.5	0.06	1	0.25	0.025	0.12	0.25	0.25	0.12	0.008	0.25
NTRL00391	2015	Hubei	sensitive	lineage2	lineage2.2.1	>16	Leu64Pro(ctc/ccc);'	1.0,366	[]	[]	[]	[]	[]	[]	[]	[]	Phe320Phe(ttt/ttc);'	1.0,286;	1	0.5	0.12	1	0.25	0.05	0.25	0.25	0.06	0.06	0.5	0.25
NTRL00392	2015	Hubei	pre-XDR	lineage2	lineage2.2.2	0.5	[]	[]	Ala206Ser(gcc/tcc);'	0.976,244;	Val142Val(gtc/gtt);'	0.9571,201;	[]	[]	[]	[]	Phe320Phe(ttt/ttc);'	1.0,294;	32	8	8	16	8	0.05	4	16	1	2	0.5	4
NTRL00393	2015	Hubei	sensitive	lineage4	lineage4.4.2	0.25	[]	[]	[]	[]	[]	[]	[]	[]	[]	[]	[]	[]	1	0.5	0.25	2	0.5	1.6	0.5	0.25	0.03	0.12	0.015	0.5
NTRL00394	2015	Hubei	sensitive	lineage4	lineage4.8	0.25	[]	[]	[]	[]	[]	[]	[]	[]	[]	[]	[]	[]	1	4	0.5	2	0.12	0.05	0.12	0.25	0.5	0.5	0.015	1
NTRL00395	2015	Hubei	sensitive	lineage2	lineage2.2.1.1	0.25	[]	[]	[]	[]	[]	[]	[]	[]	[]	[]	Phe320Phe(ttt/ttc);'	1.0,387;	1	0.5	0.25	2	0.5	0.05	0.5	0.5	0.5	0.5	0.06	1
NTRL00396	2015	Hubei	MDR	lineage2	lineage2.2.2	0.25	[]	[]	[]	[]	[]	[]	[]	[]	[]	[]	Phe320Phe(ttt/ttc);'	1.0,364;	8	2	8	2	0.25	6.4	0.25	0.5	0.06	0.12	0.25	1
NTRL00397	2015	Hubei	sensitive	lineage2	lineage2.2.2	0.25	[]	[]	[]	[]	[]	[]	[]	[]	[]	[]	Asp289Asp(gac/gat);Phe320Phe(ttt/ttc);'	1.0,178;1.0,206;	2	1	0.25	2	0.5	0.05	0.25	0.5	0.06	0.25	0.5	1
NTRL00398	2015	Hubei	MDR	lineage2	lineage2.2.2	0.25	[]	[]	[]	[]	[]	[]	[]	[]	[]	[]	Phe320Phe(ttt/ttc);'	1.0,290;	8	2	8	2	0.25	6.4	0.25	0.5	0.06	0.5	0.5	1
NTRL00399	2015	Hubei	sensitive	lineage2	lineage2.2.1	0.25	[]	[]	[]	[]	[]	[]	[]	[]	[]	[]	Phe320Phe(ttt/ttc);'	1.0,313;	2	1	0.25	2	0.25	0.05	0.25	0.5	0.06	0.25	0.5	0.5
NTRL00400	2015	Hubei	sensitive	lineage2	lineage2.2.1	0.5	[]	[]	[]	[]	[]	[]	[]	[]	[]	[]	Phe320Phe(ttt/ttc);'	1.0,254;	2	2	0.25	2	0.5	0.1	0.5	0.5	0.12	0.12	0.5	1
NTRL00401	2015	Hubei	MDR	lineage2	lineage2.2.2	0.25	[]	[]	[]	[]	[]	[]	[]	[]	[]	[]	Phe320Phe(ttt/ttc);'	1.0,295;	8	2	8	2	0.5	6.4	0.5	0.5	0.12	0.12	0.5	1
NTRL00402	2015	Hubei	sensitive	lineage2	lineage2.2.1	0.25	[]	[]	[]	[]	[]	[]	[]	[]	[]	[]	Phe320Phe(ttt/ttc);'	1.0,222;	2	2	0.12	2	0.25	0.05	0.25	0.5	0.06	0.12	0.5	0.5
NTRL00403	2015	Hubei	sensitive	lineage2	lineage2.2.1.1	0.125	[]	[]	[]	[]	[]	[]	[]	[]	[]	[]	Phe320Phe(ttt/ttc);'	1.0,254;	2	4	0.25	2	1	0.05	1	0.5	0.06	0.12	0.5	1
NTRL00404	2015	Hubei	sensitive	lineage2	lineage2.2.1.2	0.25	[]	[]	[]	[]	[]	[]	[]	[]	[]	[]	Phe320Phe(ttt/ttc);'	1.0,192;	2	1	0.25	2	0.5	0.05	0.5	0.25	0.12	0.25	0.5	1
NTRL00405	2015	Hubei	sensitive	lineage2	lineage2.2.1	0.25	[]	[]	[]	[]	[]	[]	[]	[]	[]	[]	Phe320Phe(ttt/ttc);'	1.0,243;	1	2	0.12	2	0.5	0.05	0.5	0.25	0.06	0.25	0.5	0.5
NTRL00406	2015	Hunan	sensitive	lineage2	lineage2.2.1	0.5	[]	[]	[]	[]	[]	[]	[]	[]	[]	[]	Phe320Phe(ttt/ttc);'	0.9955,223;	1	0.5	0.25	2	0.25	0.025	0.25	0.25	0.03	0.12	0.03	4
NTRL00407	2016	Xinjiang	other	lineage4	lineage4.5	0.125	[]	[]	[]	[]	[]	[]	[]	[]	[]	[]	[]	[]	2	2	0.5	4	8	0.05	4	0.5	0.06	0.12	0.03	0.5
NTRL00408	2017	Sichuan	MDR	lineage2	lineage2.2.1	0.5	[]	[]	[]	[]	[]	[]	[]	[]	[]	[]	Phe320Phe(ttt/ttc);'	1.0,191;	4	1	4	1	2	1.6	1	0.25	0.25	0.25	0.008	0.25
NTRL00409	2017	Sichuan	MDR	lineage2	lineage2.2.1	0.25	[]	[]	[]	[]	[]	[]	[]	[]	[]	[]	Phe320Phe(ttt/ttc);'	1.0,166;	4	1	4	1	2	3.2	1	0.25	0.25	0.5	0.008	0.5
NTRL00410	2017	Sichuan	HR-TB	lineage2	lineage2.2.1.1	0.25	[]	[]	[]	[]	[]	[]	[]	[]	[]	[]	Phe320Phe(ttt/ttc);'	1.0,204;	32	8	0.25	1	0.5	12.8	0.25	0.25	1	2	0.5	0.5
NTRL00411	2017	Sichuan	sensitive	lineage2	lineage2.2.1	>16	398_del_1_TC_T;'	1.0,177	[]	[]	[]	[]	[]	[]	[]	[]	Phe320Phe(ttt/ttc);'	1.0,217;	2	0.5	0.25	2	0.5	0.025	0.5	0.25	0.06	0.12	0.5	0.5
NTRL00412	2017	Sichuan	sensitive	lineage4	lineage4.5	>16	Ala77Thr(gcc/acc);	0.991,212	[]	[]	[]	[]	Gly839Ala(ggt/ggc);	1.0,149;	[]	[]	[]	[]	1	2	0.25	4	0.5	0.05	0.5	0.5	0.06	0.25	0.5	1
NTRL00413	2017	Sichuan	sensitive	lineage2	lineage2.2.1	0.25	[]	[]	Ala296Ala(gct/gcg);'	0.951,154;	[]	[]	[]	[]	[]	[]	Phe320Phe(ttt/ttc);'	1.0,168;	1	1	0.25	1	0.25	0.05	0.25	0.25	0.03	0.12	0.5	0.5
NTRL00414	2017	Sichuan	MDR	lineage2	lineage2.2.1	0.25	[]	[]	[]	[]	Val179Ala(gtc/gcc);Arg218Arg(cgt/cgc);'	1.0,130;1.0,108;	[]	[]	[]	[]	Phe320Phe(ttt/ttc);'	1.0,212;	4	8	8	2	2	12.8	1	0.25	0.25	0.5	0.008	0.5
NTRL00415	2017	Sichuan	sensitive	lineage2	lineage2.2.1	0.25	[]	[]	[]	[]	[]	[]	[]	[]	[]	[]	Phe320Phe(ttt/ttc);'	1.0,182;	1	0.5	0.03	1	0.12	0.05	0.12	0.25	2	0.12	0.008	0.25
NTRL00416	2018	Hunan	sensitive	lineage2	lineage2.2.1	0.25	[]	[]	[]	[]	[]	[]	[]	[]	Gly180Ala(gga/gca);'	1.0,115;	Phe320Phe(ttt/ttc);'	1.0,264;	1	0.5	0.25	2	0.5	1.6	0.5	0.25	0.03	0.12	0.015	0.5
NTRL00417	2018	Hunan	sensitive	lineage4	lineage4.4.2	0.25	[]	[]	[]	[]	[]	[]	[]	[]	[]	[]	Phe320Phe(ttt/ttc);'	0.964,240;	2	1.2	0.25	5	1	0.06	0.25	1	0	0	0	0
NTRL00418	2018	Hunan	sensitive	lineage2	lineage2.2.1	0.5	[]	[]	[]	[]	[]	[]	[]	[]	[]	[]	Phe320Phe(ttt/ttc);'	1.0,219;	2	1.2	0.25	2.5	1	0.06	0.12	0.5	0	0	0	0
NTRL00419	2019	Hunan	sensitive	lineage2	lineage2.2.1	0.25	[]	[]	[]	[]	[]	[]	[]	[]	[]	[]	[]	1.0,207;	2	0.6	0.5	2.5	1	0.03	0.5	0.5	0	0	0	0
NTRL00420	2019	Hunan	sensitive	lineage4	lineage4.4.2	0.125	[]	[]	[]	[]	[]	[]	[]	[]	[]	[]	Phe320Phe(ttt/ttc);'	[]	2	1.2	0.12	2.5	1	0.06	0.5	0.5	0	0	0	0
NTRL00421	2019	Hunan	sensitive	lineage2	lineage2.2.1	0.25	[]	[]	[]	[]	[]	[]	[]	[]	[]	[]	Phe320Phe(ttt/ttc);'	1.0,217;	1	0.6	0.25	1.2	0.5	0.03	0.25	0.12	0	0	0	0
NTRL00422	2019	Hunan	sensitive	lineage2	lineage2.2.1	0.25	[]	[]	[]	[]	[]	[]	[]	[]	[]	[]	Phe320Phe(ttt/ttc);'	1.0,218;	1	0.5	0.25	2	0.5	1.6	0.5	0.25	0.03	0.12	0.015	0.5
NTRL00423	2019	Hunan	sensitive	lineage2	lineage2.2.1	0.25	[]	[]	Leu113Leu(ctg/ttg);'	1.0,170;	[]	[]	[]	[]	[]	[]	Phe320Phe(ttt/ttc);'	1.0,210;	2	1.2	0.5	2.5	1	0.03	0.5	0.5	0	0	0	0
NTRL00424	2019	Hunan	sensitive	lineage4	lineage4.4.2	0.25	[]	[]	[]	[]	[]	[]	[]	[]	[]	[]	Phe320Phe(ttt/ttc);'	1.0,119;	2	1.2	0.5	2.5	1	0.06	0.5	0.5	0	0	0	0
NTRL00425	2019	Hunan	sensitive	lineage4	lineage4.4.2	0.25	[]	[]	[]	[]	[]	[]	[]	[]	[]	[]	Phe320Phe(ttt/ttc);'	[]	2	2.5	0.5	2.5	2	0.06	0.5	0.5	0	0	0	0
NTRL00426	2019	Hunan	sensitive	lineage2	lineage2.2.1	0.25	[]	[]	[]	[]	[]	[]	[]	[]	[]	[]	[]	1.0,204;	1	0.6	0.5	1.2	1	0.03	0.5	0.5	0	0	0	0
NTRL00427	2019	Hunan	sensitive	lineage4	lineage4.5	0.25	[]	[]	[]	[]	[]	[]	[]	[]	[]	[]	Phe320Phe(ttt/ttc);'	[]	0.5	1.2	0.25	5	1	0.03	0.5	0.5	0	0	0	0
NTRL00428	2019	Hunan	sensitive	lineage4	lineage4.5	0.25	[]	[]	Asp158Asn(gac/aac);'	0.961,171;	[]	[]	[]	[]	[]	[]	[]	[]	1	1.2	0.25	2.5	1	0.03	0.5	0.25	0	0	0	0
NTRL00429	2019	Hunan	other	lineage2	lineage2.2.1	0.25	[]	[]	[]	[]	[]	[]	[]	[]	[]	[]	Phe320Phe(ttt/ttc);'	1.0,159;	2	1.2	0.5	1.2	8	0.03	2	0.5	0	0	0	0
NTRL00430	2019	Hunan	other	lineage4	lineage4.5	0.25	[]	[]	[]	[]	[]	[]	[]	[]	[]	[]	Phe320Phe(ttt/ttc);'	[]	2	0.3	0.12	1.2	0.5	0.03	0.25	0.5	0.06	0.25	0.015	0.5
NTRL00431	2020	Hunan	sensitive	lineage2	lineage2.2.1	0.25	[]	[]	[]	[]	[]	[]	[]	[]	[]	[]	[]	1.0,257;	1	1.2	0.12	1.2	1	0.03	0.25	0.25	0	0	0	0
NTRL00432	2020	Hunan	sensitive	lineage2	lineage2.2.1	0.25	[]	[]	[]	[]	[]	[]	[]	[]	[]	[]	Phe320Phe(ttt/ttc);'	1.0,195;	1	1.2	0.12	1.2	1	0.03	0.25	0.25	0	0	0	0
NTRL00433	2020	Xinjiang	RR-TB	lineage2	lineage2.2.1	0.25	[]	[]	[]	[]	[]	[]	[]	[]	[]	[]	Phe320Phe(ttt/ttc);'	1.0,261;	2	2	8	2	0.5	0.05	0.25	0.25	0.06	0.12	0.015	0.25
NTRL00434	2020	Xinjiang	sensitive	lineage3	lineage3.1.3	0.125	[]	[]	[]	[]	[]	[]	[]	[]	[]	[]	Phe320Phe(ttt/ttc);'	1.0,208;	2	1	0.12	16	0.25	0.025	0.06	16	0.12	0.12	0.008	0.25
NTRL00435	2020	Xinjiang	HR-TB	lineage4	lineage4.5	0.125	[]	[]	[]	[]	[]	[]	[]	[]	[]	[]	[]	[]	2	2	0.12	16	0.5	0.4	0.25	16	0.06	0.12	0.008	0.5
NTRL00436	2020	Xinjiang	HR-TB	lineage4	lineage4.5	0.25	[]	[]	[]	[]	[]	[]	[]	[]	[]	[]	[]	[]	1	8	0.12	4	0.5	0.2	0.25	0.5	0.06	0.12	0.03	0.5
NTRL00437	2020	Xinjiang	MDR	lineage2	lineage2.2.1	0.5	[]	[]	[]	[]	[]	[]	[]	[]	[]	[]	Phe320Phe(ttt/ttc);'	0.9957,234;	1	0.5	8	2	0.5	1.6	0.25	0.5	0.06	0.12	0.015	0.5
NTRL00438	2020	Xinjiang	other	lineage4	lineage4.5	0.125	[]	[]	[]	[]	[]	[]	Asp375Asp(gac/gat);'	1.0,131;	[]	[]	[]	[]	2	1	0.25	4	8	0.025	4	0.5	0.06	0.12	0.008	0.5
NTRL00439	2020	Xinjiang	HR-TB	lineage2	lineage2.2.1	0.25	[]	[]	[]	[]	[]	[]	[]	[]	[]	[]	Phe320Phe(ttt/ttc);'	1.0,192;	2	1	0.12	1	0.25	3.2	0.25	0.25	0.03	0.12	0.03	0.5
NTRL00440	2020	Xinjiang	HR-TB	lineage3	lineage3	0.125	[]	[]	Gly105Gly(ggg/gga);'	1.0,153;	[]	[]	[]	[]	[]	[]	Phe320Phe(ttt/ttc);'	1.0,195;	2	2	0.25	2	0.5	3.2	0.12	0.25	0.06	0.06	0.008	0.5
NTRL00441	2020	Xinjiang	HR-TB	lineage4	lineage4.2.1.1	0.125	[]	[]	[]	[]	[]	[]	[]	[]	[]	[]	[]	[]	2	4	0.12	2	0.5	0.4	0.25	0.5	0.06	0.12	0.008	0.5
NTRL00442	2020	Xinjiang	HR-TB	lineage4	lineage4.5	0.125	[]	[]	[]	[]	[]	[]	[]	[]	[]	[]	[]	[]	1	2	0.25	2	0.5	6.4	0.25	0.5	0.06	0.12	0.03	0.5
NTRL00443	2020	Xinjiang	HR-TB	lineage2	lineage2.2.1	0.25	[]	[]	[]	[]	[]	[]	[]	[]	[]	[]	Phe320Phe(ttt/ttc);'	1.0,285;	1	1	0.25	1	0.25	3.2	0.25	0.25	0.06	0.06	0.015	0.25
NTRL00444	2020	Xinjiang	HR-TB	lineage2	lineage2.2.1	0.5	[]	[]	[]	[]	[]	[]	[]	[]	[]	[]	Phe320Phe(ttt/ttc);'	1.0,237;	2	1	0.25	2	0.5	3.2	0.5	0.5	0.06	0.12	0.015	0.5
NTRL00445	2020	Xinjiang	other	lineage4	lineage4.5	0.25	[]	[]	[]	[]	[]	[]	[]	[]	[]	[]	[]	[]	1	1	0.25	2	8	0.025	4	0.5	0.06	0.12	0.03	0.5
NTRL00446	2020	Xinjiang	MDR	lineage2	lineage2.2	0.25	[]	[]	[]	[]	[]	[]	[]	[]	[]	[]	Phe320Phe(ttt/ttc);'	1.0,229;	4	1	8	1	0.5	3.2	0.25	0.25	0.03	0.06	0.015	0.5
NTRL00447	2020	Xinjiang	sensitive	lineage2	lineage2.2.2	0.25	[]	[]	[]	[]	[]	[]	[]	[]	[]	[]	Phe320Phe(ttt/ttc);'	1.0,281;	2	1	0.25	2	0.5	0.05	0.12	1	0.06	0.25	0.015	0.5
NTRL00448	2020	Xinjiang	HR-TB	lineage2	lineage2.2.1	0.25	[]	[]	[]	[]	[]	[]	[]	[]	[]	[]	Phe320Phe(ttt/ttc);'	1.0,140;	2	1	0.25	2	0.5	3.2	0.25	0.5	0.06	0.12	0.008	0.5
NTRL00449	2020	Xinjiang	HR-TB	lineage2	lineage2.2.1	0.25	[]	[]	[]	[]	[]	[]	[]	[]	[]	[]	Phe320Phe(ttt/ttc);'	1.0,216;	2	0.5	0.12	2	0.5	3.2	0.25	0.5	0.06	0.25	0.015	0.5
NTRL00450	2020	Xinjiang	HR-TB	lineage4	lineage4.5	0.06	[]	[]	[]	[]	[]	[]	[]	[]	[]	[]	[]	[]	2	8	0.5	4	0.5	0.2	0.25	0.5	0.06	0.12	0.015	0.5
NTRL00451	2020	Xinjiang	HR-TB	lineage2	lineage2.2.1	0.125	[]	[]	[]	[]	[]	[]	[]	[]	[]	[]	Phe320Phe(ttt/ttc);'	1.0,262;	2	0.5	0.5	2	0.25	3.2	0.25	0.5	0.06	0.25	0.015	0.5
NTRL00452	2020	Xinjiang	other	lineage3	lineage3	0.06	[]	[]	[]	[]	[]	[]	[]	[]	[]	[]	Phe320Phe(ttt/ttc);'	1.0,216;	2	1	0.12	2	8	0.05	2	0.25	0.06	0.12	0.015	0.5
NTRL00453	2020	Xinjiang	HR-TB	lineage3	lineage3	0.125	[]	[]	[]	[]	[]	[]	[]	[]	[]	[]	Phe320Phe(ttt/ttc);'	1.0,236;	0.5	0.5	0.5	2	0.5	1.6	0.25	0.5	0.06	0.25	0.015	1
NTRL00454	2020	Xinjiang	HR-TB	lineage3	lineage3	0.125	[]	[]	[]	[]	[]	[]	[]	[]	[]	[]	Phe320Phe(ttt/ttc);'	1.0,233;	1	0.5	0.25	2	1	3.2	0.25	0.5	0.06	0.25	0.03	1
NTRL00455	2020	Xinjiang	HR-TB	lineage3	lineage3	0.125	[]	[]	[]	[]	[]	[]	[]	[]	[]	[]	Phe320Phe(ttt/ttc);'	1.0,237;	1	1	0.25	2	0.25	1.6	0.12	0.25	0.06	0.12	0.015	0.25
NTRL00456	2020	Xinjiang	MDR	lineage2	lineage2.2.1	0.125	[]	[]	[]	[]	[]	[]	[]	[]	[]	[]	Phe320Phe(ttt/ttc);'	1.0,243;	2	0.5	8	1	0.12	0.8	0.12	0.25	0.03	0.06	0.008	0.25
NTRL00457	2020	Xinjiang	HR-TB	lineage2	lineage2.2.1	0.25	[]	[]	[]	[]	[]	[]	[]	[]	[]	[]	Phe320Phe(ttt/ttc);'	1.0,251;	1	8	0.12	1	0.5	0.2	0.25	0.25	0.03	0.12	0.008	0.25
NTRL00458	2020	Xinjiang	RR-TB	lineage4	lineage4.5	0.06	[]	[]	[]	[]	[]	[]	[]	[]	[]	[]	[]	[]	2	2	4	4	0.5	0.025	0.25	0.5	0.06	0.12	0.008	0.5
NTRL00459	2020	Xinjiang	MDR	lineage2	lineage2.2.1	0.25	[]	[]	[]	[]	[]	[]	[]	[]	[]	[]	Phe320Phe(ttt/ttc);'	1.0,244;	8	1	8	2	0.25	3.2	0.25	0.25	0.06	0.12	0.008	0.5
NTRL00460	2020	Xinjiang	HR-TB	lineage4	lineage4.5	0.25	[]	[]	[]	[]	Val192Val(gtc/gtt);'	1.0,125;	[]	[]	[]	[]	[]	[]	1	1	0.12	2	0.25	3.2	0.12	0.25	0.06	0.25	0.008	0.25
NTRL00461	2020	Xinjiang	RR-TB	lineage2	lineage2.2.1	0.25	[]	[]	Leu113Leu(ctg/ttg);'	1.0,159;	[]	[]	[]	[]	[]	[]	Phe320Phe(ttt/ttc);'	1.0,213;	1	0.5	1	1	0.25	0.025	0.12	0.25	0.03	0.12	0.008	0.25
NTRL00462	2020	Xinjiang	HR-TB	lineage4	lineage4.5	0.125	[]	[]	[]	[]	[]	[]	[]	[]	[]	[]	[]	[]	1	8	0.12	4	0.5	0.2	0.25	0.5	0.03	0.12	0.015	0.5
NTRL00463	2020	Xinjiang	MDR	lineage2	lineage2.2.1	0.5	[]	[]	[]	[]	[]	[]	[]	[]	[]	[]	Phe320Phe(ttt/ttc);'	1.0,255;	1	0.5	8	1	0.25	1.6	0.12	0.25	0.06	0.12	0.015	0.25
NTRL00464	2020	Xinjiang	HR-TB	lineage3	lineage3	0.125	[]	[]	[]	[]	[]	[]	[]	[]	[]	[]	Phe320Phe(ttt/ttc);'	1.0,219;	1	8	0.12	2	0.5	0.2	0.06	0.25	0.12	0.12	0.008	0.5
NTRL00465	2020	Xinjiang	HR-TB	lineage3	lineage3	0.125	[]	[]	[]	[]	[]	[]	[]	[]	[]	[]	Phe320Phe(ttt/ttc);'	1.0,217;	2	1	0.12	2	0.5	3.2	0.12	0.25	0.06	0.12	0.015	0.25
NTRL00466	2020	Xinjiang	HR-TB	lineage3	lineage3	0.06	[]	[]	[]	[]	[]	[]	[]	[]	[]	[]	Phe320Phe(ttt/ttc);'	1.0,242;	2	2	0.25	2	0.5	3.2	0.25	0.25	0.06	0.25	0.008	0.5
NTRL00467	2020	Xinjiang	HR-TB	lineage2	lineage2.2.1	0.25	[]	[]	[]	[]	[]	[]	[]	[]	[]	[]	Phe320Phe(ttt/ttc);'	1.0,192;	1	0.5	0.06	1	0.5	1.6	0.25	0.25	0.06	0.12	0.015	0.5
NTRL00468	2020	Xinjiang	HR-TB	lineage2	lineage2.2.1	0.25	[]	[]	[]	[]	[]	[]	Phe306Cys(ttc/tgc);'	0.9883,169;	[]	[]	Phe320Phe(ttt/ttc);'	1.0,244;	1	0.5	0.5	16	0.5	1.6	0.5	16	0.12	0.25	0.008	0.25
NTRL00469	2020	Xinjiang	HR-TB	lineage4	lineage4.5	0.06	[]	[]	[]	[]	[]	[]	Ile552Val(atc/gtc);'	1.0,202;	[]	[]	[]	[]	2	0.5	0.12	4	0.5	3.2	0.5	0.5	0.06	0.06	0.015	0.5
NTRL00470	2020	Xinjiang	MDR	lineage2	lineage2.2	0.125	[]	[]	[]	[]	[]	[]	[]	[]	[]	[]	Phe320Phe(ttt/ttc);'	1.0,261;	4	2	8	2	0.5	6.4	0.25	0.5	0.06	0.12	0.008	0.25
NTRL00471	2020	Xinjiang	HR-TB	lineage3	lineage3.1.3	0.125	[]	[]	[]	[]	[]	[]	[]	[]	[]	[]	Phe320Phe(ttt/ttc);'	1.0,261;	2	1	0.25	16	0.25	3.2	0.12	16	0.06	0.12	0.015	0.5
NTRL00472	2020	Xinjiang	HR-TB	lineage3	lineage3.1.3	0.125	[]	[]	[]	[]	[]	[]	[]	[]	[]	[]	Phe320Phe(ttt/ttc);'	1.0,233;	2	4	0.12	2	0.5	0.4	0.12	0.5	0.06	0.06	0.06	1
NTRL00473	2020	Xinjiang	HR-TB	lineage2	lineage2.2.1	0.125	[]	[]	[]	[]	[]	[]	[]	[]	[]	[]	Phe320Phe(ttt/ttc);'	1.0,250;	1	8	0.25	2	4	12.8	4	0.25	0.06	0.12	0.015	0.5
NTRL00474	2020	Xinjiang	other	lineage4	lineage4.5	0.25	Thr110Ala(acc/gcc);'	1.0,131	[]	[]	Val192Val(gtc/gtt);'	1.0,153;	[]	[]	[]	[]	[]	[]	1	1	0.12	2	8	0.025	4	0.5	0.06	0.12	0.008	0.25
NTRL00475	2020	Xinjiang	HR-TB	lineage2	lineage2.2.1	0.25	[]	[]	[]	[]	[]	[]	Thr687Arg(acg/agg);'	1.0,205;	[]	[]	Phe320Phe(ttt/ttc);'	1.0,215;	0.5	1	0.5	2	0.25	3.2	0.25	0.25	0.06	0.06	0.015	0.5
